# Supplementary material for: Poly[bis­[μ-1,4-bis­(imidazol-1-yl)butane]dicyanato­cadmium(II)]
Source: Acta Crystallogr Sect E Struct Rep Online. 2009 Nov 4;65(Pt 12):m1506. doi: 10.1107/S1600536809043104 (PMC2971904; doi:10.1107/S1600536809043104)
Supplement: Supplementary file 1 [file e-65-m1506-sup1.cif]

##############################################################################
###                                                                        ###
###        Electronic paper (Acta Crystallographica Section E)             ###
###                                                                        ###
##############################################################################
#                                                                            #
# This CIF contains the data in a paper accepted for publication in Acta     #
# Crystallographica Section E. It conforms to the requirements of Notes      #
# for Authors for Section E, and has been peer reviewed under the auspices   #
# of the IUCr Commission on Journals.                                        #
#                                                                            #
# Full details of the Crystallographic Information File format               #
# are given in the paper "The Crystallographic Information File (CIF):       #
# a New Standard Archive File for Crystallography" by S. R. Hall, F. H.      #
# Allen and I. D. Brown [Acta Cryst. (1991), A47, 655-685].                  #
#                                                                            #
# The current version of the core CIF dictionary is obtainable from          #
# ftp://ftp.iucr.org/pub/cif_core.dic. The current version number is 2.4.    #
#                                                                            #
# Software is freely available for graphical display of the structure(s) in  #
# this CIF.  For information consult the CIF home page http://www.iucr.org/  #
# cif/home.html                                                              #
#                                                                            #
# This file may be used for bona fide research purposes within the           #
# scientific community so long as proper attribution is given to the journal # 
# article from which it was obtained.                                        #
#                                                                            #
##############################################################################
                                             
data_I
_audit_creation_method     SHELXL97
_chemical_name_systematic
;
Poly[bis[\m-1,4-bis(imidazol-1-yl)butane]dicyanatocadmium(II)]
;
_chemical_name_common     ?
_chemical_formula_moiety     'C22 H28 Cd N10 O2'
_chemical_formula_sum     'C22 H28 Cd N10 O2'
_chemical_formula_iupac     '[Cd (N C O)2 (C10 H14 N4)2]'
_chemical_formula_weight     576.94
_chemical_melting_point     ?
_symmetry_cell_setting     monoclinic
_symmetry_space_group_name_H-M     'P 21/c'
_symmetry_space_group_name_Hall     '-P 2ybc'
loop_
    _symmetry_equiv_pos_as_xyz
    'x, y, z'
    '-x, y+1/2, -z+1/2'
    '-x, -y, -z'
    'x, -y-1/2, z-1/2'
_cell_length_a     7.7760(14)
_cell_length_b     18.156(3)
_cell_length_c     9.0983(16)
_cell_angle_alpha     90.00
_cell_angle_beta     112.776(3)
_cell_angle_gamma     90.00
_cell_volume     1184.4(4)
_cell_formula_units_Z     2
_cell_measurement_reflns_used     4682
_cell_measurement_theta_min     3.0539
_cell_measurement_theta_max     25.3491
_cell_measurement_temperature     153(2)
_exptl_crystal_description     'Block'
_exptl_crystal_colour     'Colorless'
_exptl_crystal_size_max     0.45
_exptl_crystal_size_mid     0.35
_exptl_crystal_size_min     0.30
_exptl_crystal_density_diffrn     1.618
_exptl_crystal_density_meas     ?
_exptl_crystal_density_method     'not measured'
_exptl_crystal_F_000     588
_exptl_absorpt_coefficient_mu     0.964
_exptl_absorpt_correction_type     multi-scan
_exptl_absorpt_process_details     '(Jacobson, 1998)'
_exptl_absorpt_correction_T_min     0.6708
_exptl_absorpt_correction_T_max     0.7607
_exptl_special_details
;
;
_diffrn_ambient_temperature     153(2)
_diffrn_radiation_type     MoK\a
_diffrn_radiation_wavelength     0.71070
_diffrn_radiation_source     'fine-focus sealed tube'
_diffrn_radiation_monochromator     graphite
_diffrn_measurement_device_type     'Rigaku Mercury CCD'
_diffrn_measurement_method     '\w'
_diffrn_detector_area_resol_mean     ?
_diffrn_reflns_number     11270
_diffrn_reflns_av_R_equivalents     0.0181
_diffrn_reflns_av_sigmaI/netI     0.0147
_diffrn_reflns_theta_min     3.05
_diffrn_reflns_theta_max     25.34
_diffrn_reflns_theta_full     25.34
_diffrn_measured_fraction_theta_max     0.997
_diffrn_measured_fraction_theta_full     0.997
_diffrn_reflns_limit_h_min     -9
_diffrn_reflns_limit_h_max     9
_diffrn_reflns_limit_k_min     -21
_diffrn_reflns_limit_k_max     19
_diffrn_reflns_limit_l_min     -9
_diffrn_reflns_limit_l_max     10
_diffrn_standards_number     0
_diffrn_standards_interval_count     0
_diffrn_standards_interval_time     0
_diffrn_standards_decay_%     0
_refine_special_details
;
Refinement of <i>F</i>^2^ against ALL reflections. The weighted <i>R</i>-factor
<i>wR</i> and goodness of fit <i>S</i> are based on <i>F</i>^2^, conventional
<i>R</i>-factors <i>R</i> are based on <i>F</i>, with <i>F</i> set to zero for
negative <i>F</i>^2^. The threshold expression of <i>F</i>^2^ >
\s(<i>F</i>^2^) is used only for calculating <i>R</i>-factors(gt) <i>etc</i>.
and is not relevant to the choice of reflections for refinement.
<i>R</i>-factors based on <i>F</i>^2^ are statistically about twice as large
as those based on <i>F</i>, and <i>R</i>- factors based on ALL data will be
even larger.
;
_reflns_number_total     2163
_reflns_number_gt     2066
_reflns_threshold_expression     I>2\s(I)
_refine_ls_structure_factor_coef     Fsqd
_refine_ls_matrix_type     full
_refine_ls_R_factor_all     0.0220
_refine_ls_R_factor_gt     0.0206
_refine_ls_wR_factor_gt     0.0550
_refine_ls_wR_factor_ref     0.0562
_refine_ls_goodness_of_fit_ref     1.029
_refine_ls_restrained_S_all     1.029
_refine_ls_number_reflns     2163
_refine_ls_number_parameters     161
_refine_ls_number_restraints     0
_refine_ls_hydrogen_treatment     constr
_refine_ls_weighting_scheme     calc
_refine_ls_weighting_details
         'calc w=1/[\s^2^(Fo^2^)+(0.0310P)^2^+0.9885P] where P=(Fo^2^+2Fc^2^)/3'
_atom_sites_solution_hydrogens     geom
_atom_sites_solution_primary     direct
_atom_sites_solution_secondary     difmap
_refine_ls_shift/su_max     0.000
_refine_ls_shift/su_mean     0.000
_refine_diff_density_max     0.323
_refine_diff_density_min     -0.366
_refine_ls_extinction_method     none
_refine_ls_extinction_coef     ?
loop_
    _atom_type_symbol
    _atom_type_description
    _atom_type_scat_dispersion_real
    _atom_type_scat_dispersion_imag
    _atom_type_scat_source
    'C' 'C' 0.0033 0.0016
                         'International Tables Vol C Tables 4.2.6.8 and 6.1.1.4'
    'H' 'H' 0.0000 0.0000
                         'International Tables Vol C Tables 4.2.6.8 and 6.1.1.4'
    'Cd' 'Cd' -0.8075 1.2024
                         'International Tables Vol C Tables 4.2.6.8 and 6.1.1.4'
    'N' 'N' 0.0061 0.0033
                         'International Tables Vol C Tables 4.2.6.8 and 6.1.1.4'
    'O' 'O' 0.0106 0.0060
                         'International Tables Vol C Tables 4.2.6.8 and 6.1.1.4'
_computing_data_collection     'CrystalClear (Rigaku, 2000)'
_computing_cell_refinement     'CrystalClear (Rigaku, 2000)'
_computing_data_reduction     'CrystalClear (Rigaku, 2000)'
_computing_structure_solution     'SHELXS97 (Sheldrick, 2008)'
_computing_structure_refinement     'SHELXL97 (Sheldrick, 2008)'
_computing_molecular_graphics     'SHELXTL (Sheldrick, 2008)'
_computing_publication_material     'SHELXTL (Sheldrick, 2008)'
loop_
    _atom_site_type_symbol
    _atom_site_label
    _atom_site_fract_x
    _atom_site_fract_y
    _atom_site_fract_z
    _atom_site_U_iso_or_equiv
    _atom_site_adp_type
    _atom_site_calc_flag
    _atom_site_refinement_flags
    _atom_site_occupancy
    _atom_site_disorder_assembly
    _atom_site_disorder_group
    Cd Cd1 1.0000 0.5000 0.5000 0.01448(8) Uani d S 1 . .
    O O1 0.4601(2) 0.59262(11) 0.2107(2) 0.0527(5) Uani d . 1 . .
    N N1 0.8341(2) 0.58976(8) 0.88528(18) 0.0175(3) Uani d . 1 . .
    N N2 0.9580(2) 0.54469(8) 0.72359(18) 0.0176(3) Uani d . 1 . .
    N N3 0.1518(2) 0.78895(8) 0.82212(18) 0.0192(3) Uani d . 1 . .
    N N4 0.0347(2) 0.87774(8) 0.92119(18) 0.0185(3) Uani d . 1 . .
    N N5 0.6775(3) 0.50356(9) 0.3636(2) 0.0261(4) Uani d . 1 . .
    C C1 0.6951(3) 0.61731(12) 0.9447(2) 0.0247(4) Uani d . 1 . .
    H H1A 0.7592 0.6460 1.0435 0.030 Uiso calc R 1 . .
    H H1B 0.6323 0.5750 0.9715 0.030 Uiso calc R 1 . .
    C C2 0.5502(3) 0.66549(10) 0.8233(2) 0.0191(4) Uani d . 1 . .
    H H2A 0.4667 0.6342 0.7356 0.023 Uiso calc R 1 . .
    H H2B 0.6135 0.7005 0.7775 0.023 Uiso calc R 1 . .
    C C3 0.4331(3) 0.70868(10) 0.8957(2) 0.0188(4) Uani d . 1 . .
    H H3A 0.3794 0.6745 0.9514 0.023 Uiso calc R 1 . .
    H H3B 0.5131 0.7446 0.9746 0.023 Uiso calc R 1 . .
    C C4 0.2777(3) 0.74894(12) 0.7648(2) 0.0255(4) Uani d . 1 . .
    H H4A 0.3335 0.7843 0.7130 0.031 Uiso calc R 1 . .
    H H4B 0.2042 0.7128 0.6831 0.031 Uiso calc R 1 . .
    C C5 0.8009(3) 0.56271(10) 0.7382(2) 0.0182(4) Uani d . 1 . .
    H H5A 0.6804 0.5574 0.6562 0.022 Uiso calc R 1 . .
    C C6 1.0980(3) 0.56036(10) 0.8684(2) 0.0189(4) Uani d . 1 . .
    H H6A 1.2273 0.5528 0.8940 0.023 Uiso calc R 1 . .
    C C7 1.0241(3) 0.58814(10) 0.9689(2) 0.0201(4) Uani d . 1 . .
    H H7A 1.0902 0.6035 1.0759 0.024 Uiso calc R 1 . .
    C C8 0.1767(3) 0.85724(10) 0.8854(2) 0.0187(4) Uani d . 1 . .
    H H8A 0.2833 0.8869 0.9021 0.022 Uiso calc R 1 . .
    C C9 -0.0872(3) 0.81930(10) 0.8791(2) 0.0214(4) Uani d . 1 . .
    H H9A -0.2033 0.8177 0.8910 0.026 Uiso calc R 1 . .
    C C10 -0.0166(3) 0.76412(11) 0.8180(2) 0.0227(4) Uani d . 1 . .
    H H10A -0.0727 0.7177 0.7801 0.027 Uiso calc R 1 . .
    C C11 0.5754(3) 0.54682(11) 0.2911(2) 0.0210(4) Uani d . 1 . .
loop_
    _atom_site_aniso_label
    _atom_site_aniso_U_11
    _atom_site_aniso_U_22
    _atom_site_aniso_U_33
    _atom_site_aniso_U_12
    _atom_site_aniso_U_13
    _atom_site_aniso_U_23
    Cd1 0.01502(12) 0.01346(12) 0.01762(12) -0.00031(6) 0.00926(9) -0.00038(6)
    O1 0.0318(9) 0.0588(12) 0.0659(13) 0.0157(9) 0.0171(9) 0.0309(10)
    N1 0.0191(8) 0.0189(8) 0.0164(7) 0.0038(6) 0.0088(6) 0.0004(6)
    N2 0.0176(8) 0.0172(8) 0.0205(8) -0.0001(6) 0.0101(6) -0.0011(6)
    N3 0.0209(8) 0.0190(8) 0.0181(8) 0.0066(6) 0.0081(7) 0.0010(6)
    N4 0.0203(8) 0.0170(8) 0.0195(8) 0.0025(6) 0.0092(6) 0.0015(6)
    N5 0.0176(9) 0.0289(11) 0.0310(11) -0.0048(7) 0.0084(8) -0.0031(7)
    C1 0.0272(10) 0.0315(11) 0.0202(10) 0.0113(8) 0.0144(8) 0.0028(8)
    C2 0.0199(9) 0.0192(9) 0.0199(9) 0.0027(7) 0.0097(8) -0.0016(7)
    C3 0.0199(9) 0.0188(9) 0.0192(9) 0.0016(7) 0.0094(8) -0.0025(7)
    C4 0.0300(11) 0.0276(10) 0.0221(9) 0.0113(9) 0.0136(9) 0.0003(8)
    C5 0.0181(9) 0.0194(9) 0.0171(9) 0.0011(7) 0.0068(7) 0.0002(7)
    C6 0.0149(9) 0.0180(9) 0.0225(9) 0.0010(7) 0.0060(7) 0.0016(7)
    C7 0.0198(9) 0.0179(10) 0.0194(9) 0.0016(7) 0.0039(8) 0.0003(8)
    C8 0.0199(9) 0.0191(9) 0.0179(9) 0.0023(7) 0.0081(8) 0.0023(7)
    C9 0.0200(9) 0.0186(9) 0.0260(10) 0.0006(7) 0.0092(8) 0.0019(8)
    C10 0.0238(10) 0.0154(9) 0.0267(10) 0.0011(7) 0.0073(8) 0.0010(8)
    C11 0.0159(9) 0.0280(11) 0.0235(10) -0.0061(9) 0.0122(8) -0.0065(9)
_geom_special_details
;
All e.s.d.'s (except the e.s.d. in the dihedral angle between two l.s. planes)
are estimated using the full covariance matrix. The cell e.s.d.'s are taken
into account individually in the estimation of e.s.d.'s in distances, angles
and torsion angles; correlations between e.s.d.'s in cell parameters are only
used when they are defined by crystal symmetry. An approximate (isotropic)
treatment of cell e.s.d.'s is used for estimating e.s.d.'s involving l.s.
planes.
;
loop_
    _geom_bond_atom_site_label_1
    _geom_bond_atom_site_label_2
    _geom_bond_site_symmetry_2
    _geom_bond_distance
    _geom_bond_publ_flag
    Cd1 N5 . 2.329(2) yes
    Cd1 N5 3_766 2.329(2) ?
    Cd1 N2 . 2.3276(15) yes
    Cd1 N2 3_766 2.3276(15) ?
    Cd1 N4 2_646 2.3800(16) yes
    Cd1 N4 4_675 2.3800(16) ?
    O1 C11 . 1.234(3) ?
    N1 C5 . 1.353(2) ?
    N1 C7 . 1.375(2) ?
    N1 C1 . 1.471(2) ?
    N2 C5 . 1.320(2) ?
    N2 C6 . 1.375(2) ?
    N3 C8 . 1.349(2) ?
    N3 C10 . 1.372(3) ?
    N3 C4 . 1.468(2) ?
    N4 C8 . 1.320(2) ?
    N4 C9 . 1.375(2) ?
    N4 Cd1 2_656 2.3800(16) ?
    N5 C11 . 1.130(3) ?
    C1 C2 . 1.514(3) ?
    C1 H1A . 0.9900 ?
    C1 H1B . 0.9900 ?
    C2 C3 . 1.530(2) ?
    C2 H2A . 0.9900 ?
    C2 H2B . 0.9900 ?
    C3 C4 . 1.516(3) ?
    C3 H3A . 0.9900 ?
    C3 H3B . 0.9900 ?
    C4 H4A . 0.9900 ?
    C4 H4B . 0.9900 ?
    C5 H5A . 0.9500 ?
    C6 C7 . 1.352(3) ?
    C6 H6A . 0.9500 ?
    C7 H7A . 0.9500 ?
    C8 H8A . 0.9500 ?
    C9 C10 . 1.360(3) ?
    C9 H9A . 0.9500 ?
    C10 H10A . 0.9500 ?
loop_
    _geom_angle_atom_site_label_1
    _geom_angle_atom_site_label_2
    _geom_angle_atom_site_label_3
    _geom_angle_site_symmetry_1
    _geom_angle_site_symmetry_3
    _geom_angle
    _geom_angle_publ_flag
    N5 Cd1 N5 . 3_766 180.0 ?
    N5 Cd1 N2 . . 88.27(6) yes
    N5 Cd1 N2 3_766 . 91.73(6) ?
    N5 Cd1 N2 . 3_766 91.73(6) ?
    N5 Cd1 N2 3_766 3_766 88.27(6) ?
    N2 Cd1 N2 . 3_766 180.0000(10)
                                 ?
    N5 Cd1 N4 . 2_646 87.83(6) yes
    N5 Cd1 N4 3_766 2_646 92.17(6) ?
    N2 Cd1 N4 . 2_646 89.49(5) ?
    N2 Cd1 N4 3_766 2_646 90.51(5) ?
    N5 Cd1 N4 . 4_675 92.17(6) ?
    N5 Cd1 N4 3_766 4_675 87.83(6) ?
    N2 Cd1 N4 . 4_675 90.51(5) yes
    N2 Cd1 N4 3_766 4_675 89.49(5) ?
    N4 Cd1 N4 2_646 4_675 180.0 ?
    C5 N1 C7 . . 107.00(16) ?
    C5 N1 C1 . . 126.94(16) ?
    C7 N1 C1 . . 126.05(16) ?
    C5 N2 C6 . . 105.81(15) ?
    C5 N2 Cd1 . . 128.51(12) ?
    C6 N2 Cd1 . . 125.64(12) ?
    C8 N3 C10 . . 106.97(16) ?
    C8 N3 C4 . . 126.95(17) ?
    C10 N3 C4 . . 126.07(17) ?
    C8 N4 C9 . . 105.44(16) ?
    C8 N4 Cd1 . 2_656 122.73(12) ?
    C9 N4 Cd1 . 2_656 131.09(12) ?
    C11 N5 Cd1 . . 134.36(15) ?
    N1 C1 C2 . . 111.94(15) ?
    N1 C1 H1A . . 109.2 ?
    C2 C1 H1A . . 109.2 ?
    N1 C1 H1B . . 109.2 ?
    C2 C1 H1B . . 109.2 ?
    H1A C1 H1B . . 107.9 ?
    C1 C2 C3 . . 112.39(15) ?
    C1 C2 H2A . . 109.1 ?
    C3 C2 H2A . . 109.1 ?
    C1 C2 H2B . . 109.1 ?
    C3 C2 H2B . . 109.1 ?
    H2A C2 H2B . . 107.9 ?
    C4 C3 C2 . . 109.55(15) ?
    C4 C3 H3A . . 109.8 ?
    C2 C3 H3A . . 109.8 ?
    C4 C3 H3B . . 109.8 ?
    C2 C3 H3B . . 109.8 ?
    H3A C3 H3B . . 108.2 ?
    N3 C4 C3 . . 113.43(16) ?
    N3 C4 H4A . . 108.9 ?
    C3 C4 H4A . . 108.9 ?
    N3 C4 H4B . . 108.9 ?
    C3 C4 H4B . . 108.9 ?
    H4A C4 H4B . . 107.7 ?
    N2 C5 N1 . . 111.08(16) ?
    N2 C5 H5A . . 124.5 ?
    N1 C5 H5A . . 124.5 ?
    N2 C6 C7 . . 109.82(16) ?
    N2 C6 H6A . . 125.1 ?
    C7 C6 H6A . . 125.1 ?
    C6 C7 N1 . . 106.29(17) ?
    C6 C7 H7A . . 126.9 ?
    N1 C7 H7A . . 126.9 ?
    N4 C8 N3 . . 111.63(17) ?
    N4 C8 H8A . . 124.2 ?
    N3 C8 H8A . . 124.2 ?
    C10 C9 N4 . . 109.78(17) ?
    C10 C9 H9A . . 125.1 ?
    N4 C9 H9A . . 125.1 ?
    C9 C10 N3 . . 106.18(17) ?
    C9 C10 H10A . . 126.9 ?
    N3 C10 H10A . . 126.9 ?
    N5 C11 O1 . . 178.3(2) ?
loop_
    _geom_torsion_atom_site_label_1
    _geom_torsion_atom_site_label_2
    _geom_torsion_atom_site_label_3
    _geom_torsion_atom_site_label_4
    _geom_torsion_site_symmetry_1
    _geom_torsion_site_symmetry_2
    _geom_torsion_site_symmetry_3
    _geom_torsion_site_symmetry_4
    _geom_torsion
    _geom_torsion_publ_flag
    N5 Cd1 N2 C5 . . . . -1.34(16) ?
    N5 Cd1 N2 C5 3_766 . . . 178.66(16) ?
    N4 Cd1 N2 C5 2_646 . . . -89.19(16) ?
    N4 Cd1 N2 C5 4_675 . . . 90.81(16) ?
    N5 Cd1 N2 C6 . . . . -178.67(15) ?
    N5 Cd1 N2 C6 3_766 . . . 1.33(15) ?
    N4 Cd1 N2 C6 2_646 . . . 93.49(15) ?
    N4 Cd1 N2 C6 4_675 . . . -86.51(15) ?
    N2 Cd1 N5 C11 . . . . 88.7(2) ?
    N2 Cd1 N5 C11 3_766 . . . -91.3(2) ?
    N4 Cd1 N5 C11 2_646 . . . 178.2(2) ?
    N4 Cd1 N5 C11 4_675 . . . -1.8(2) ?
    C5 N1 C1 C2 . . . . -43.3(3) ?
    C7 N1 C1 C2 . . . . 135.28(19) ?
    N1 C1 C2 C3 . . . . -166.64(16) ?
    C1 C2 C3 C4 . . . . -173.74(17) ?
    C8 N3 C4 C3 . . . . 84.5(2) ?
    C10 N3 C4 C3 . . . . -97.0(2) ?
    C2 C3 C4 N3 . . . . 177.00(16) ?
    C6 N2 C5 N1 . . . . 0.5(2) ?
    Cd1 N2 C5 N1 . . . . -177.22(11) ?
    C7 N1 C5 N2 . . . . -0.5(2) ?
    C1 N1 C5 N2 . . . . 178.33(17) ?
    C5 N2 C6 C7 . . . . -0.4(2) ?
    Cd1 N2 C6 C7 . . . . 177.45(12) ?
    N2 C6 C7 N1 . . . . 0.1(2) ?
    C5 N1 C7 C6 . . . . 0.2(2) ?
    C1 N1 C7 C6 . . . . -178.60(17) ?
    C9 N4 C8 N3 . . . . 0.2(2) ?
    Cd1 N4 C8 N3 2_656 . . . -170.90(11) ?
    C10 N3 C8 N4 . . . . -0.3(2) ?
    C4 N3 C8 N4 . . . . 178.41(17) ?
    C8 N4 C9 C10 . . . . -0.1(2) ?
    Cd1 N4 C9 C10 2_656 . . . 170.02(13) ?
    N4 C9 C10 N3 . . . . -0.1(2) ?
    C8 N3 C10 C9 . . . . 0.2(2) ?
    C4 N3 C10 C9 . . . . -178.49(17) ?
data_global
_journal_date_recd_electronic     2009-10-16
_journal_date_accepted     2009-10-20
_journal_name_full     'Acta Crystallographica, Section E'
_journal_year     2009
_journal_volume     65
_journal_issue     12
_journal_page_first     m1506
_journal_page_last     m1506
_journal_paper_category     QM
_journal_coeditor_code     GK2236
_publ_contact_author_name     'Dr. Xia Zhu'
_publ_contact_author_address
;
Science College
Civil Aviation University of China
Tianjin 300300
People's Republic of China
;
_publ_contact_author_email     'xzhu@cauc.edu.cn'
_publ_contact_author_fax     '  ? '
_publ_contact_author_phone     '  ? '
_publ_section_title
;
Poly[bis[\m-1,4-bis(imidazol-1-yl)butane]dicyanatocadmium(II)]
;
loop_
    _publ_author_name
    _publ_author_address
    'Xia Zhu'
;
Science College
Civil Aviation University of China
Tianjin 300300
People's Republic of China
;
    'Ying Guo'
;
Science College
Civil Aviation University of China
Tianjin 300300
People's Republic of China
;
    'Yun-Ling Zou'
;
Science College
Civil Aviation University of China
Tianjin 300300
People's Republic of China
;
