# Supplementary material for: Poly[bis­[μ-1,4-bis­(imidazol-1-yl)butane]dicyanato­cadmium(II)]
Source: Acta Crystallogr Sect E Struct Rep Online. 2009 Nov 4;65(Pt 12):m1506. doi: 10.1107/S1600536809043104 (PMC2971904; doi:10.1107/S1600536809043104)
Supplement: Supplementary file 2 [file e-65-m1506-Isup2.hkl]

# 
# h,k,l, Fc-squared, Fo-squared, sigma(Fo-squared) and status flag 
# 
data_I
_shelx_title '  _060320a' 
_shelx_refln_list_code          4 
_shelx_F_calc_maximum      145.79 
_exptl_crystal_F_000       588.00 
_reflns_d_resolution_high  0.8303 
 
loop_ 
 _symmetry_equiv_pos_as_xyz 
 'x, y, z' 
 '-x, y+1/2, -z+1/2' 
 '-x, -y, -z' 
 'x, -y-1/2, z-1/2' 
 
_cell_length_a     7.7760 
_cell_length_b    18.1561 
_cell_length_c     9.0983 
_cell_angle_alpha  90.000 
_cell_angle_beta  112.776 
_cell_angle_gamma  90.000 
 
_shelx_F_squared_multiplier     1.000 
 
loop_ 
 _refln_index_h 
 _refln_index_k 
 _refln_index_l 
 _refln_F_squared_calc 
 _refln_F_squared_meas 
 _refln_F_squared_sigma 
 _refln_observed_status 
   2   0   0    17656.21    17714.71    144.90 o 
   3   0   0     4439.40     4491.10     38.34 o 
   4   0   0     5655.21     5996.98     61.01 o 
   5   0   0     3615.56     3776.38     49.76 o 
   6   0   0     3272.48     3337.50     50.20 o 
   7   0   0     3308.77     3367.29     82.17 o 
   8   0   0       25.18       18.15      4.46 o 
   1   1   0      573.49      539.54      3.85 o 
   2   1   0       23.50       38.53      1.69 o 
   3   1   0        0.03        1.44      1.31 o 
   4   1   0      160.35      144.64      3.10 o 
   5   1   0        0.09        5.32      1.39 o 
   6   1   0       41.20       48.35      2.80 o 
   7   1   0        3.66        8.45      2.64 o 
   8   1   0       90.04       96.18      5.66 o 
   1   2   0     7971.19     7517.78     37.92 o 
   2   2   0     6273.34     6097.29     31.86 o 
   3   2   0     7690.68     7731.76     44.83 o 
   4   2   0     3281.53     3222.07     24.56 o 
   5   2   0     2634.77     2636.42     24.02 o 
   6   2   0     2275.84     2297.83     25.76 o 
   7   2   0      594.53      586.22     13.83 o 
   8   2   0      445.36      437.46     14.29 o 
   1   3   0     4672.23     4749.09     24.59 o 
   2   3   0      319.86      322.28      3.44 o 
   3   3   0     1236.74     1278.05      9.80 o 
   4   3   0      514.40      658.23      6.52 o 
   5   3   0      489.33      494.02      6.91 o 
   6   3   0       46.08       66.28      3.35 o 
   7   3   0        5.79        7.30      3.39 o 
   8   3   0      138.09      119.72      7.08 o 
   0   4   0     4505.13     4540.37     49.04 o 
   1   4   0     5244.80     5029.63     26.24 o 
   2   4   0     3334.72     3131.08     17.57 o 
   3   4   0     9284.56     9324.54     63.12 o 
   4   4   0     2590.54     2568.44     16.94 o 
   5   4   0     1990.91     1977.71     19.13 o 
   6   4   0     1246.67     1234.43     19.66 o 
   7   4   0     1617.24     1649.28     34.20 o 
   8   4   0     1219.18     1271.32     27.29 o 
   1   5   0        0.02        3.45      0.76 o 
   2   5   0      230.58      229.93      2.95 o 
   3   5   0       41.59       50.84      1.87 o 
   4   5   0      114.19      124.52      2.94 o 
   5   5   0        3.69        8.23      1.61 o 
   6   5   0     1161.72     1111.60     18.23 o 
   7   5   0      382.12      359.79     10.09 o 
   8   5   0      188.11      184.04      7.12 o 
   0   6   0      161.88      167.78      7.63 o 
   1   6   0     1819.34     1617.13      9.92 o 
   2   6   0     2893.83     2746.14     17.35 o 
   3   6   0     4553.54     4337.48     31.66 o 
   4   6   0     1184.37     1070.23     10.23 o 
   5   6   0     1285.97     1272.10     13.72 o 
   6   6   0     1120.39     1158.32     21.00 o 
   7   6   0      613.82      624.92     15.28 o 
   8   6   0      527.08      541.06     12.54 o 
   1   7   0      454.53      457.08      4.37 o 
   2   7   0       43.03       34.47      1.53 o 
   3   7   0      971.38     1003.95      9.31 o 
   4   7   0       39.79       60.70      2.39 o 
   5   7   0     1435.87     1439.69     17.57 o 
   6   7   0       14.34       26.21      2.56 o 
   7   7   0       62.82       57.97      4.31 o 
   8   7   0        0.06        9.26      2.77 o 
   0   8   0     3319.71     3232.93     28.08 o 
   1   8   0     3893.06     3824.74     23.27 o 
   2   8   0     1865.01     1669.85     13.51 o 
   3   8   0     9764.61    10222.55     55.97 o 
   4   8   0     5726.44     5828.39     48.91 o 
   5   8   0     1122.13     1089.80     12.76 o 
   6   8   0     3698.30     3770.75     69.53 o 
   7   8   0     1641.77     1625.60     35.31 o 
   8   8   0     1070.22     1088.11     26.27 o 
   1   9   0      168.33      188.38      4.15 o 
   2   9   0      588.21      646.91      6.75 o 
   3   9   0      656.23      687.90      7.39 o 
   4   9   0        2.71        4.91      1.39 o 
   5   9   0      297.04      289.33      6.62 o 
   6   9   0       18.02       12.63      3.48 o 
   7   9   0       17.76       18.22      3.32 o 
   0  10   0     4281.55     4352.91     44.60 o 
   1  10   0     2172.41     2167.76     16.96 o 
   2  10   0     3114.10     3156.30     19.63 o 
   3  10   0     2547.73     2554.91     22.92 o 
   4  10   0     1227.40     1206.40     13.03 o 
   5  10   0     1056.31     1008.42     15.04 o 
   6  10   0     2558.71     2570.12     50.79 o 
   7  10   0     1196.50     1223.65     26.88 o 
   1  11   0       10.02        6.71      2.24 o 
   2  11   0       49.56       53.99      4.76 o 
   3  11   0      265.77      256.97      4.81 o 
   4  11   0      674.44      680.01      9.00 o 
   5  11   0       93.31       90.43      3.76 o 
   6  11   0       45.98       56.31      4.28 o 
   7  11   0      153.96      157.90      8.41 o 
   0  12   0     2947.40     2832.92     30.72 o 
   1  12   0     1757.20     1749.06     15.36 o 
   2  12   0     1929.12     1822.87     17.26 o 
   3  12   0     2211.14     2135.36     20.63 o 
   4  12   0     2465.01     2470.85     27.49 o 
   5  12   0      881.45      891.58     15.97 o 
   6  12   0     1684.56     1686.23     36.30 o 
   7  12   0      734.07      742.24     19.09 o 
   1  13   0      209.06      231.86      4.63 o 
   2  13   0      514.58      515.21      7.42 o 
   3  13   0      385.70      392.44      7.59 o 
   4  13   0       72.35       61.81      3.14 o 
   5  13   0      185.90      170.42      5.68 o 
   6  13   0       43.09       44.46      5.56 o 
   0  14   0     2611.96     2567.61     36.17 o 
   1  14   0     2118.51     2211.85     23.57 o 
   2  14   0      810.69      819.89     12.43 o 
   3  14   0      584.81      567.75     10.12 o 
   4  14   0      650.60      637.07     12.15 o 
   5  14   0     1897.82     1893.86     33.39 o 
   6  14   0     1769.93     1766.94     40.00 o 
   1  15   0      104.87      108.42      4.73 o 
   2  15   0        1.50        3.41      1.98 o 
   3  15   0      265.14      251.19      5.90 o 
   4  15   0       72.94       67.71      3.90 o 
   5  15   0       46.10       34.93      4.33 o 
   6  15   0        0.10        0.43      2.52 o 
   0  16   0     2507.72     2522.07     41.66 o 
   1  16   0     2571.78     2646.17     28.66 o 
   2  16   0      752.50      713.45     14.20 o 
   3  16   0     3125.98     3135.40     47.79 o 
   4  16   0     1420.06     1372.57     36.89 o 
   5  16   0      339.02      348.51     14.74 o 
   1  17   0       14.11       18.88      2.25 o 
   2  17   0       12.61       14.34      2.15 o 
   3  17   0       34.82       30.23      3.58 o 
   4  17   0        0.78        2.82      2.46 o 
   5  17   0      131.56      110.10      5.41 o 
   0  18   0     2158.64     2232.43     44.94 o 
   1  18   0      977.49     1003.96     17.47 o 
   2  18   0     1628.63     1734.05     26.86 o 
   3  18   0     1391.31     1407.03     30.59 o 
   4  18   0      710.01      731.02     17.20 o 
   1  19   0       87.49       87.60      4.00 o 
   2  19   0       83.59       87.34      3.71 o 
   3  19   0       94.48       90.82      7.76 o 
   4  19   0       30.02       35.23      5.11 o 
   0  20   0     1892.85     1994.46    116.12 o 
   1  20   0      657.42      638.68     17.97 o 
   2  20   0      678.51      712.59     16.48 o 
   3  20   0      663.63      661.71     16.29 o 
   1  21   0       42.09       42.77      3.34 o 
   2  21   0       60.13       53.30      3.87 o 
  -8   1   1      537.80      562.39     15.63 o 
  -7   1   1      123.36      128.34      6.41 o 
  -6   1   1     1446.74     1409.88     19.53 o 
  -5   1   1     2228.66     2338.18     18.99 o 
  -4   1   1     7511.49     7360.98     51.97 o 
  -3   1   1     7889.34     7998.96     41.68 o 
  -2   1   1     1647.25     1499.96      9.03 o 
  -1   1   1     4301.60     4293.41     26.26 o 
   1   1   1    12781.65    11827.33     63.48 o 
   2   1   1    10188.00    10263.14     54.70 o 
   3   1   1     5908.66     5932.49     35.39 o 
   4   1   1     1467.31     1421.58     11.16 o 
   5   1   1     3282.47     3293.52     29.89 o 
   6   1   1     2651.87     2623.73     36.33 o 
   7   1   1     2347.24     2430.53     45.92 o 
   8   1   1      960.52      976.25     22.24 o 
  -8   2   1      182.51      178.07      8.68 o 
  -7   2   1      308.92      294.64     11.07 o 
  -6   2   1        0.23        4.89      1.28 o 
  -5   2   1      299.31      335.03      5.00 o 
  -4   2   1       48.46       55.24      3.14 o 
  -3   2   1      996.63     1010.90      7.30 o 
  -2   2   1      555.20      608.52      5.09 o 
  -1   2   1      826.63      753.75      4.62 o 
   0   2   1       22.77       22.34      3.36 o 
   1   2   1     1527.25     1578.11      9.33 o 
   2   2   1      110.55       96.53      2.28 o 
   3   2   1      284.68      337.09      4.21 o 
   4   2   1       54.64       61.51      2.40 o 
   5   2   1       97.18      104.38      4.10 o 
   6   2   1        1.33        6.39      2.17 o 
   7   2   1      108.87       98.88      5.94 o 
   8   2   1       39.57       37.93      5.18 o 
  -8   3   1      802.82      823.57     20.32 o 
  -7   3   1     3079.55     3157.36     53.01 o 
  -6   3   1      875.63      860.63     12.39 o 
  -5   3   1     1281.55     1250.94     12.75 o 
  -4   3   1     2756.34     2661.23     20.53 o 
  -3   3   1     9463.27     9298.99     53.13 o 
  -2   3   1     2573.09     2326.39     13.22 o 
  -1   3   1     2810.00     2854.71     15.17 o 
   0   3   1     8220.34     8054.20     47.09 o 
   1   3   1      282.50      364.07      3.45 o 
   2   3   1     7235.34     7145.15     37.50 o 
   3   3   1     5657.73     5801.10     34.79 o 
   4   3   1     4876.63     4980.63     36.62 o 
   5   3   1     2826.38     2780.44     26.33 o 
   6   3   1     2882.00     2817.48     44.72 o 
   7   3   1      992.32      975.27     21.95 o 
   8   3   1      464.86      477.52     12.53 o 
  -8   4   1        9.30       15.21      2.98 o 
  -7   4   1       85.82       90.96      6.00 o 
  -6   4   1      284.12      280.74      5.49 o 
  -5   4   1       39.94       50.12      2.32 o 
  -4   4   1       90.46      103.60      2.66 o 
  -3   4   1        4.32        6.33      1.16 o 
  -2   4   1      644.72      669.23      6.99 o 
  -1   4   1    15885.12    16036.76    101.29 o 
   0   4   1     2203.24     2216.16     15.10 o 
   1   4   1    12037.79    12358.36     72.29 o 
   2   4   1     1611.25     1661.66     10.61 o 
   3   4   1       27.85       33.76      1.80 o 
   4   4   1       95.12      110.53      3.02 o 
   5   4   1       18.44       12.03      1.31 o 
   6   4   1      182.03      167.06      5.91 o 
   7   4   1      192.76      180.84      8.32 o 
   8   4   1        1.93        1.98      2.79 o 
  -8   5   1      707.58      662.43     19.30 o 
  -7   5   1     2622.17     2641.23     46.52 o 
  -6   5   1     3210.91     3287.70     31.36 o 
  -5   5   1     2443.78     2370.14     21.81 o 
  -4   5   1     2295.12     2309.21     15.34 o 
  -3   5   1     5911.76     5914.41     34.94 o 
  -2   5   1     1592.87     1449.80     10.13 o 
  -1   5   1    21253.68    21221.05    343.23 o 
   0   5   1    18527.81    17968.91    119.52 o 
   1   5   1     4904.97     4805.30     25.56 o 
   2   5   1     4513.42     4178.85     28.39 o 
   3   5   1     3632.79     3723.56     27.72 o 
   4   5   1     2332.86     2246.16     18.45 o 
   5   5   1      702.70      690.33      9.94 o 
   6   5   1     2778.15     2785.43     47.32 o 
   7   5   1      574.44      544.79     15.19 o 
   8   5   1      921.16      954.22     23.64 o 
  -8   6   1        2.24        8.48      2.00 o 
  -7   6   1       30.44       25.77      2.94 o 
  -6   6   1       10.95       10.31      1.64 o 
  -5   6   1      335.37      354.63      5.56 o 
  -4   6   1      701.41      770.94      7.24 o 
  -3   6   1      366.08      440.81      6.14 o 
  -2   6   1      187.51      204.94      2.92 o 
  -1   6   1     3803.92     3975.57     23.85 o 
   0   6   1      601.46      599.12     12.43 o 
   1   6   1      367.84      367.85      3.59 o 
   2   6   1      159.11      163.87      2.75 o 
   3   6   1      140.65      140.34      3.77 o 
   4   6   1       43.69       44.14      2.30 o 
   5   6   1       59.05       62.98      4.97 o 
   6   6   1       15.37       12.26      2.25 o 
   7   6   1      355.53      318.17     10.62 o 
  -8   7   1      567.72      567.86     12.72 o 
  -7   7   1     2153.86     2189.89     43.98 o 
  -6   7   1     2351.41     2426.85     33.72 o 
  -5   7   1     1314.35     1281.14     13.66 o 
  -4   7   1     2714.94     2682.14     21.06 o 
  -3   7   1     2847.96     2682.56     20.49 o 
  -2   7   1     7553.45     7539.34     43.58 o 
  -1   7   1    11553.27    11571.15     65.69 o 
   0   7   1    14643.90    14647.52     91.05 o 
   1   7   1     3346.50     3238.97     19.91 o 
   2   7   1     5022.44     4906.71     35.41 o 
   3   7   1     5024.16     5181.35     30.30 o 
   4   7   1     2474.48     2557.79     23.63 o 
   5   7   1     4107.18     4180.21     50.68 o 
   6   7   1     1591.89     1572.56     29.53 o 
   7   7   1      568.27      552.13     16.95 o 
  -8   8   1       18.48       14.17      3.14 o 
  -7   8   1       10.18        9.03      6.15 o 
  -6   8   1       14.91       17.48      2.90 o 
  -5   8   1      596.92      585.37      9.47 o 
  -4   8   1      460.83      487.18      6.39 o 
  -3   8   1       28.69       30.05      1.82 o 
  -2   8   1     1840.23     1964.26     17.42 o 
  -1   8   1      201.68      247.43      6.16 o 
   0   8   1      366.02      374.15     22.88 o 
   1   8   1       69.95       73.37      1.95 o 
   2   8   1      289.43      285.16      4.04 o 
   3   8   1       58.13       79.10      3.45 o 
   4   8   1       46.45       45.38      2.36 o 
   5   8   1       73.44       66.01      3.53 o 
   6   8   1       31.11       29.43      3.39 o 
   7   8   1       15.94       17.35      3.24 o 
  -8   9   1     1078.36     1055.41     25.38 o 
  -7   9   1     2050.93     2020.72     38.95 o 
  -6   9   1     3009.00     2999.75     50.38 o 
  -5   9   1     2831.72     2740.24     23.12 o 
  -4   9   1     2755.91     2659.90     24.24 o 
  -3   9   1     2533.56     2523.82     18.02 o 
  -2   9   1     2637.46     2599.93     19.89 o 
  -1   9   1     5455.42     5450.03     38.71 o 
   0   9   1     4957.84     5098.04     36.28 o 
   1   9   1     5469.84     5572.93     39.67 o 
   2   9   1     5903.99     6208.75     51.48 o 
   3   9   1     4972.03     4884.87     41.28 o 
   4   9   1     2230.93     2248.52     21.77 o 
   5   9   1     1033.72     1031.92     16.91 o 
   6   9   1      731.53      739.67     18.12 o 
   7   9   1      247.55      247.96      8.75 o 
  -7  10   1       43.32       26.00      3.76 o 
  -6  10   1      274.12      263.29     12.26 o 
  -5  10   1      309.31      292.60      5.63 o 
  -4  10   1      308.12      323.16      5.32 o 
  -3  10   1        0.03        3.41      1.45 o 
  -2  10   1      169.83      184.07      3.29 o 
  -1  10   1      923.47      960.39     13.33 o 
   0  10   1      772.19      832.07     11.76 o 
   1  10   1        0.45        3.32      1.24 o 
   2  10   1      284.86      294.32      4.61 o 
   3  10   1      122.55      137.51      3.33 o 
   4  10   1      301.15      288.66      5.87 o 
   5  10   1       42.81       46.18      3.11 o 
   6  10   1       90.31       82.77      5.15 o 
   7  10   1        5.31        7.77      2.37 o 
  -7  11   1      832.17      812.67     19.32 o 
  -6  11   1     1249.98     1261.18     26.92 o 
  -5  11   1      131.66      128.98      4.09 o 
  -4  11   1     4415.73     4386.47     47.52 o 
  -3  11   1     2365.51     2357.84     21.72 o 
  -2  11   1     3387.09     3449.68     25.94 o 
  -1  11   1     2402.23     2358.80     20.97 o 
   0  11   1     1335.12     1311.19     10.57 o 
   1  11   1     1033.28      936.00     10.39 o 
   2  11   1      506.22      463.19      6.08 o 
   3  11   1     3582.98     3533.91     32.13 o 
   4  11   1      122.59      111.45      4.27 o 
   5  11   1      636.56      608.26     12.12 o 
   6  11   1       72.80       69.59      4.62 o 
   7  11   1      235.91      285.11      9.69 o 
  -7  12   1      212.08      184.43      7.18 o 
  -6  12   1      155.19      144.73      7.23 o 
  -5  12   1       99.75       88.77      4.36 o 
  -4  12   1       27.68       27.49      1.92 o 
  -3  12   1       54.23       56.87      2.48 o 
  -2  12   1        1.57        4.62      1.24 o 
  -1  12   1        1.84        6.18      1.90 o 
   0  12   1      141.85      138.16      4.06 o 
   1  12   1        0.50        4.01      1.10 o 
   2  12   1       13.03       14.18      1.84 o 
   3  12   1       33.86       28.41      1.86 o 
   4  12   1        9.91       12.08      1.59 o 
   5  12   1       94.12       86.62      4.10 o 
   6  12   1       35.81       38.91      4.76 o 
  -7  13   1     1384.54     1356.13     30.97 o 
  -6  13   1     2250.43     2271.39     47.38 o 
  -5  13   1     1201.54     1208.39     23.38 o 
  -4  13   1     4389.27     4545.64     47.22 o 
  -3  13   1     2148.69     2133.28     26.06 o 
  -2  13   1     1067.27     1057.56     11.39 o 
  -1  13   1     1345.58     1323.47     13.23 o 
   0  13   1     1874.68     1954.05     18.27 o 
   1  13   1     1480.03     1513.54     14.83 o 
   2  13   1      828.63      808.25     11.31 o 
   3  13   1     2467.43     2446.66     23.94 o 
   4  13   1      117.33      119.07      4.96 o 
   5  13   1      663.00      633.86     13.09 o 
   6  13   1      774.41      765.44     18.13 o 
  -6  14   1       42.44       42.10      5.48 o 
  -5  14   1       88.15       86.47      5.06 o 
  -4  14   1      111.69      106.28      5.72 o 
  -3  14   1      168.65      164.94      5.29 o 
  -2  14   1       57.52       54.17      2.68 o 
  -1  14   1       63.90       62.76      2.53 o 
   0  14   1       70.54       65.41      3.02 o 
   1  14   1       17.75       23.76      1.73 o 
   2  14   1        0.21        2.80      2.01 o 
   3  14   1       35.68       28.40      2.11 o 
   4  14   1      385.38      379.80     11.36 o 
   5  14   1        9.03        8.22      2.12 o 
   6  14   1       80.80       71.38      5.66 o 
  -6  15   1      830.77      794.94     18.64 o 
  -5  15   1     1800.88     1797.62     34.82 o 
  -4  15   1     1828.69     1853.46     27.23 o 
  -3  15   1     2526.92     2546.56     35.69 o 
  -2  15   1      816.90      810.13     10.93 o 
  -1  15   1     2083.12     2120.33     20.78 o 
   0  15   1     2962.90     2990.42     27.76 o 
   1  15   1     2064.94     2111.31     20.76 o 
   2  15   1     2286.87     2277.66     27.98 o 
   3  15   1      680.18      645.46     12.07 o 
   4  15   1     1080.22     1052.91     20.23 o 
   5  15   1      875.01      849.90     19.89 o 
  -6  16   1       75.55       49.82      4.95 o 
  -5  16   1      104.11       99.11      5.97 o 
  -4  16   1       34.29       34.44      3.00 o 
  -3  16   1       33.12       24.31      2.55 o 
  -2  16   1       45.65       44.07      3.15 o 
  -1  16   1       52.91       55.90      3.11 o 
   0  16   1       11.93        9.29      2.33 o 
   1  16   1        0.43        1.04      1.25 o 
   2  16   1      455.60      449.58     15.03 o 
   3  16   1        8.83       10.79      1.71 o 
   4  16   1        4.35        6.09      2.48 o 
   5  16   1        6.91        6.26      2.17 o 
  -5  17   1      978.48      981.06     25.98 o 
  -4  17   1     1793.28     1761.88     37.47 o 
  -3  17   1     2761.35     2777.31     48.15 o 
  -2  17   1     4154.28     4383.26     61.78 o 
  -1  17   1     3310.78     3445.66     50.33 o 
   0  17   1     2909.45     3018.65     44.39 o 
   1  17   1     1261.46     1268.79     18.68 o 
   2  17   1     1573.20     1607.68     28.90 o 
   3  17   1     1327.31     1326.38     26.51 o 
   4  17   1     1372.45     1404.63     29.66 o 
   5  17   1     1797.33     1819.26     39.79 o 
  -5  18   1      153.56      155.94      7.27 o 
  -4  18   1       78.84       64.45      4.84 o 
  -3  18   1      342.44      334.11      8.31 o 
  -2  18   1       11.42       10.28      3.06 o 
  -1  18   1       69.61       70.95      5.36 o 
   0  18   1       27.07       43.83      7.11 o 
   1  18   1      266.47      261.96      5.95 o 
   2  18   1      624.59      576.58     11.68 o 
   3  18   1      225.85      221.06     10.60 o 
   4  18   1       15.74       17.83      4.38 o 
  -4  19   1      767.06      780.14     19.33 o 
  -3  19   1      986.93     1004.25     22.30 o 
  -2  19   1      218.02      217.64      6.14 o 
  -1  19   1      946.84      976.15     16.46 o 
   0  19   1      862.81      854.84     16.48 o 
   1  19   1     1149.92     1158.68     25.60 o 
   2  19   1     1241.04     1280.28     27.04 o 
   3  19   1     1010.56     1026.82     26.32 o 
  -3  20   1       24.07       15.19      2.60 o 
  -2  20   1       59.54       64.31      4.37 o 
  -1  20   1       11.53       11.56      2.16 o 
   0  20   1      121.41      121.76      5.76 o 
   1  20   1       50.84       59.94      7.43 o 
   2  20   1       17.16       17.31      4.63 o 
   3  20   1        0.16       10.84      3.78 o 
  -2  21   1      533.52      543.82     12.34 o 
  -1  21   1      679.83      709.66     19.51 o 
   0  21   1     1225.19     1243.65     30.41 o 
   1  21   1      252.99      245.94      9.55 o 
  -9   0   2      464.64      496.19     17.87 o 
  -8   0   2      991.96      949.79     29.24 o 
  -7   0   2     1824.91     1862.10     35.53 o 
  -6   0   2     1394.40     1337.56     22.57 o 
  -5   0   2     2191.75     2193.30     25.61 o 
  -4   0   2     3651.23     3564.02     37.07 o 
  -3   0   2    11187.80    11006.58     79.23 o 
  -2   0   2      320.01      250.66      4.88 o 
   0   0   2        5.55       17.07      6.54 o 
   1   0   2     8410.02     8015.83     76.90 o 
   2   0   2     8968.09     9061.46     74.83 o 
   3   0   2     7450.10     7620.58     76.38 o 
   4   0   2     1871.96     1919.97     30.16 o 
   5   0   2     1792.43     1715.77     33.81 o 
   6   0   2     2759.85     2709.06     65.50 o 
   7   0   2      508.28      462.62     19.34 o 
  -9   1   2        3.07        6.44      2.47 o 
  -8   1   2       69.75       73.77      4.87 o 
  -7   1   2      463.81      468.53      8.84 o 
  -6   1   2      746.76      738.43      9.10 o 
  -5   1   2      508.66      577.58      6.69 o 
  -4   1   2       71.43       72.99      2.08 o 
  -3   1   2      297.68      329.78      4.02 o 
  -2   1   2      957.03      965.54      6.44 o 
  -1   1   2      297.03      284.57      2.42 o 
   0   1   2    18689.89    18381.54    259.00 o 
   1   1   2     3118.27     3054.24     18.24 o 
   2   1   2      144.77      157.82      2.84 o 
   3   1   2      999.70     1091.46     10.08 o 
   4   1   2       33.95       37.23      2.19 o 
   5   1   2       26.87       31.11      2.44 o 
   6   1   2      156.86      141.81      6.96 o 
   7   1   2       31.63       22.70      3.88 o 
  -9   2   2      539.98      507.88     12.87 o 
  -8   2   2     2989.44     2985.36     75.97 o 
  -7   2   2     3806.05     3849.89     48.01 o 
  -6   2   2     1817.49     1777.98     25.69 o 
  -5   2   2      772.84      673.21      7.43 o 
  -4   2   2     1727.66     1512.85     12.46 o 
  -3   2   2     6150.87     6102.66     33.94 o 
  -2   2   2      484.45      407.91      3.65 o 
   0   2   2     7155.24     6878.34     35.97 o 
   1   2   2     4958.77     4590.08     24.50 o 
   2   2   2     6484.90     6533.50     38.27 o 
   3   2   2     5828.33     5922.05     42.62 o 
   4   2   2     5146.91     5497.65     46.47 o 
   5   2   2     2661.47     2736.23     33.15 o 
   6   2   2     2796.60     2793.70     47.71 o 
   7   2   2      896.67      878.90     20.70 o 
  -9   3   2       12.59       10.79      2.99 o 
  -8   3   2      101.18       96.26      5.66 o 
  -7   3   2        1.89        4.67      1.75 o 
  -6   3   2      554.44      514.24      7.90 o 
  -5   3   2       58.51       64.76      3.03 o 
  -4   3   2        1.35        7.75      1.20 o 
  -3   3   2       24.41       27.32      1.35 o 
  -2   3   2       49.15       53.16      1.30 o 
  -1   3   2     4096.07     4127.35     23.06 o 
   0   3   2      285.02      334.40      3.00 o 
   1   3   2       24.35       27.52      1.23 o 
   2   3   2     1958.97     2026.28     13.66 o 
   3   3   2       13.40        6.17      1.39 o 
   4   3   2      184.91      174.05      3.79 o 
   5   3   2       54.14       46.68      3.15 o 
   6   3   2       87.66      100.07      5.48 o 
   7   3   2       36.05       39.46      5.06 o 
  -9   4   2     1297.39     1334.61     35.41 o 
  -8   4   2     1431.47     1462.83     32.16 o 
  -7   4   2     1387.79     1349.93     22.29 o 
  -6   4   2     3650.27     3716.09     51.59 o 
  -5   4   2     2461.89     2421.37     21.87 o 
  -4   4   2     5999.87     6007.61     42.82 o 
  -3   4   2      226.20      143.65      2.84 o 
  -2   4   2     7841.98     7450.58     38.33 o 
  -1   4   2      558.26      511.85      3.90 o 
   0   4   2      109.54       78.27      1.60 o 
   1   4   2      539.80      469.81      4.16 o 
   2   4   2     6234.36     6225.59     36.74 o 
   3   4   2      863.74      773.66      7.24 o 
   4   4   2      588.42      549.84      7.32 o 
   5   4   2     1504.24     1491.02     18.35 o 
   6   4   2      245.17      263.27      9.14 o 
   7   4   2      220.61      230.33     12.06 o 
  -8   5   2      166.89      163.84      6.92 o 
  -7   5   2      178.05      180.28      7.93 o 
  -6   5   2      182.18      171.22      3.90 o 
  -5   5   2       51.67       62.76      2.59 o 
  -4   5   2       47.60       60.86      1.99 o 
  -3   5   2      159.90      170.23      2.72 o 
  -2   5   2      132.27      126.74      2.08 o 
  -1   5   2      105.12       98.59      1.77 o 
   0   5   2       54.93       66.57      2.22 o 
   1   5   2        4.57        1.77      1.44 o 
   2   5   2       51.55       62.05      1.89 o 
   3   5   2       38.11       49.88      2.22 o 
   4   5   2       52.22       53.40      2.26 o 
   5   5   2       60.50       50.10      2.99 o 
   6   5   2      301.86      296.80     10.52 o 
   7   5   2        2.32        5.17      2.46 o 
  -8   6   2      356.99      351.51     11.87 o 
  -7   6   2     1016.73      960.43     19.66 o 
  -6   6   2     1059.96     1068.05     12.83 o 
  -5   6   2     3757.17     3841.17     33.73 o 
  -4   6   2     9676.71    10058.24     54.98 o 
  -3   6   2     4304.21     4280.29     30.90 o 
  -2   6   2     2068.97     1874.42     12.29 o 
  -1   6   2     5738.35     5857.77     30.66 o 
   0   6   2     8940.84     8786.62     52.72 o 
   1   6   2     3052.50     2918.17     18.18 o 
   2   6   2     3663.14     3539.60     26.24 o 
   3   6   2     1321.11     1195.85     11.00 o 
   4   6   2      890.84      823.71     10.56 o 
   5   6   2     1047.92     1056.03     15.50 o 
   6   6   2     1365.63     1387.64     29.67 o 
   7   6   2     1197.39     1280.40     27.38 o 
  -8   7   2       14.85       17.05      3.11 o 
  -7   7   2        0.50        7.23      1.88 o 
  -6   7   2     1295.19     1291.54     16.62 o 
  -5   7   2        5.89        9.15      1.26 o 
  -4   7   2      808.85      778.02      8.06 o 
  -3   7   2      344.24      352.42      4.45 o 
  -2   7   2      289.58      372.24      3.98 o 
  -1   7   2        3.75        8.71      1.62 o 
   0   7   2        0.52        2.77      1.56 o 
   1   7   2     3296.11     3469.10     22.20 o 
   2   7   2      875.04      829.67      7.18 o 
   3   7   2      511.76      479.86      6.45 o 
   4   7   2       25.43       34.15      1.95 o 
   5   7   2      389.33      391.19     10.29 o 
   6   7   2       30.52       29.14      4.30 o 
   7   7   2       65.73       61.03      5.16 o 
  -8   8   2      235.41      251.28     12.41 o 
  -7   8   2     1155.17     1192.14     25.80 o 
  -6   8   2     1152.18     1140.65     14.84 o 
  -5   8   2     2210.32     2209.67     21.28 o 
  -4   8   2     4495.27     4496.68     38.05 o 
  -3   8   2     2032.93     1907.06     12.90 o 
  -2   8   2     3054.61     3026.17     22.44 o 
  -1   8   2     6925.97     6941.70     46.54 o 
   0   8   2     8503.77     8871.33     54.49 o 
   1   8   2     3480.06     3423.65     25.23 o 
   2   8   2     5168.56     5328.35     30.80 o 
   3   8   2     2290.78     2239.87     21.58 o 
   4   8   2      884.02      897.62     15.08 o 
   5   8   2     2871.92     2864.88     43.08 o 
   6   8   2     1490.72     1535.29     30.72 o 
   7   8   2      638.93      673.70     17.90 o 
  -8   9   2        0.39        1.58      2.61 o 
  -7   9   2       39.41       40.73      3.91 o 
  -6   9   2       59.67       50.96      3.92 o 
  -5   9   2       15.01       16.71      2.55 o 
  -4   9   2       60.29       57.73      2.27 o 
  -3   9   2     1180.38     1290.63     11.29 o 
  -2   9   2       60.49       49.80      1.89 o 
  -1   9   2      219.69      197.57      5.48 o 
   0   9   2       17.58       22.25      1.46 o 
   1   9   2       46.54       47.23      2.73 o 
   2   9   2        9.47       23.56      1.60 o 
   3   9   2       33.73       36.14      2.04 o 
   4   9   2      377.63      343.97      7.03 o 
   5   9   2       11.40       18.38      2.25 o 
   6   9   2       11.55       18.03      3.95 o 
   7   9   2       19.39       23.12      6.13 o 
  -8  10   2      237.22      244.71     12.01 o 
  -7  10   2     2069.12     2086.02     43.83 o 
  -6  10   2     1104.68     1079.43     20.83 o 
  -5  10   2     1536.95     1493.76     14.17 o 
  -4  10   2     6002.82     6263.24     53.11 o 
  -3  10   2     4460.79     4626.20     38.96 o 
  -2  10   2     6678.07     6975.94     39.00 o 
  -1  10   2    10758.12    10810.13     67.09 o 
   0  10   2     8289.40     8587.36     53.80 o 
   1  10   2     2233.56     2180.41     17.11 o 
   2  10   2     2015.44     1931.70     17.84 o 
   3  10   2     5106.25     5088.92     50.47 o 
   4  10   2     1617.48     1660.39     21.46 o 
   5  10   2     3165.08     3227.45     50.75 o 
   6  10   2      722.40      724.56     23.72 o 
  -7  11   2       12.97       14.58      2.75 o 
  -6  11   2       21.35       16.91      2.29 o 
  -5  11   2       94.30       84.85      3.01 o 
  -4  11   2      142.02      144.63      3.70 o 
  -3  11   2       57.98       60.62      2.34 o 
  -2  11   2       99.68       95.96      4.68 o 
  -1  11   2      180.98      178.24      4.54 o 
   0  11   2       53.21       65.34      4.33 o 
   1  11   2        7.64        8.33      1.21 o 
   2  11   2        2.27        2.90      0.89 o 
   3  11   2       31.54       27.54      3.33 o 
   4  11   2      130.96      126.25      4.87 o 
   5  11   2        1.71        5.86      2.92 o 
   6  11   2       11.63        9.15      3.30 o 
  -7  12   2     2032.74     2080.06     42.23 o 
  -6  12   2     1274.79     1314.61     27.96 o 
  -5  12   2     3019.83     3109.44     43.14 o 
  -4  12   2      745.66      712.94      8.90 o 
  -3  12   2     4529.89     4645.25     41.04 o 
  -2  12   2     5305.84     5651.70     51.10 o 
  -1  12   2     9412.61     9923.98     81.17 o 
   0  12   2     2810.57     2875.83     25.07 o 
   1  12   2     1763.34     1792.74     16.86 o 
   2  12   2     2036.56     2020.39     19.48 o 
   3  12   2      522.87      530.57     10.01 o 
   4  12   2     1355.67     1354.05     22.01 o 
   5  12   2     1591.06     1536.80     33.19 o 
   6  12   2     1134.10     1181.47     25.44 o 
  -7  13   2       60.32       51.47      4.83 o 
  -6  13   2       10.68       10.86      3.08 o 
  -5  13   2      122.23      109.20      5.18 o 
  -4  13   2       97.08      104.54      4.20 o 
  -3  13   2      139.10      121.42      3.85 o 
  -2  13   2        0.63        2.74      3.56 o 
  -1  13   2       53.11       66.45      3.99 o 
   0  13   2       28.53       30.00      2.71 o 
   1  13   2      130.66      123.28      2.96 o 
   2  13   2       43.38       42.03      2.36 o 
   3  13   2       51.09       44.14      3.60 o 
   4  13   2        0.10       -0.31      2.96 o 
   5  13   2       51.91       47.90      5.94 o 
   6  13   2       25.17       13.73      3.01 o 
  -7  14   2     1289.69     1250.92     28.99 o 
  -6  14   2     1007.92     1055.43     23.48 o 
  -5  14   2     1371.05     1389.40     29.03 o 
  -4  14   2     4173.71     4257.76     72.07 o 
  -3  14   2     1236.74     1164.31     14.48 o 
  -2  14   2     1623.09     1603.09     17.75 o 
  -1  14   2      810.16      752.35      9.91 o 
   0  14   2     2554.38     2616.80     33.33 o 
   1  14   2     2837.17     2878.92     26.71 o 
   2  14   2     4399.21     4493.78     50.42 o 
   3  14   2     3432.45     3487.04     50.98 o 
   4  14   2      885.41      857.64     24.00 o 
   5  14   2      932.24      908.01     20.84 o 
  -6  15   2       51.27       43.44      6.66 o 
  -5  15   2       81.30       69.84      5.03 o 
  -4  15   2       18.52       18.91      2.87 o 
  -3  15   2      757.00      741.02     11.50 o 
  -2  15   2      239.12      222.58      7.42 o 
  -1  15   2        6.55        7.17      1.32 o 
   0  15   2        0.57        2.49      2.72 o 
   1  15   2        0.01       -1.33      1.33 o 
   2  15   2        2.65        1.72      1.34 o 
   3  15   2        0.52        1.74      3.50 o 
   4  15   2      147.54      137.67      6.11 o 
   5  15   2      164.94      160.92      6.30 o 
  -6  16   2      741.69      732.22     18.64 o 
  -5  16   2      574.89      534.05     14.45 o 
  -4  16   2     1479.77     1535.28     28.17 o 
  -3  16   2     1099.65     1064.24     16.70 o 
  -2  16   2     1812.26     1861.92     26.06 o 
  -1  16   2     1396.96     1374.93     20.60 o 
   0  16   2     1590.61     1621.52     21.40 o 
   1  16   2     1118.70     1133.31     18.29 o 
   2  16   2     2766.75     2852.48     43.35 o 
   3  16   2     1249.88     1253.35     27.90 o 
   4  16   2      504.94      499.85     14.90 o 
   5  16   2      686.84      654.58     19.38 o 
  -5  17   2      202.87      166.19      7.61 o 
  -4  17   2        0.43        2.96      1.65 o 
  -3  17   2        9.00        6.69      1.91 o 
  -2  17   2       17.90       19.18      4.40 o 
  -1  17   2       59.90       58.82      2.96 o 
   0  17   2        3.58        3.62      1.09 o 
   1  17   2      213.24      195.68      8.69 o 
   2  17   2       46.64       38.85      4.03 o 
   3  17   2      137.03       99.48     23.94 o 
   4  17   2       30.15       37.02      4.25 o 
  -5  18   2      476.12      469.92     11.71 o 
  -4  18   2      993.05      971.05     25.97 o 
  -3  18   2     1220.17     1223.02     25.16 o 
  -2  18   2      246.42      240.31      8.12 o 
  -1  18   2     1163.67     1207.05     22.25 o 
   0  18   2      744.19      729.53     14.35 o 
   1  18   2      763.81      731.01     15.83 o 
   2  18   2     1300.18     1348.77     29.21 o 
   3  18   2     1570.11     1609.12     38.12 o 
  -4  19   2       31.84       33.99      4.44 o 
  -3  19   2       24.59       21.77      5.10 o 
  -2  19   2      104.56      100.03      5.04 o 
  -1  19   2       26.26       25.33      4.05 o 
   0  19   2       25.13       28.59      4.94 o 
   1  19   2        7.15       10.62      4.87 o 
   2  19   2      106.83      101.26      9.34 o 
   3  19   2      243.91      216.76     17.60 o 
  -3  20   2      498.90      509.12     11.47 o 
  -2  20   2      621.38      610.92     13.91 o 
  -1  20   2      737.39      820.33     34.99 o 
   0  20   2      366.74      328.17     12.94 o 
   1  20   2     1038.80     1045.58     26.74 o 
   2  20   2     1031.25     1015.56     28.30 o 
  -2  21   2        2.09        5.61      2.53 o 
  -1  21   2       80.53       74.07      8.14 o 
   0  21   2        0.60        5.09      2.77 o 
   1  21   2       44.24       41.58      5.52 o 
  -9   1   3     1093.28     1104.28     24.25 o 
  -8   1   3      741.28      727.09     16.57 o 
  -7   1   3     1652.26     1614.50     27.30 o 
  -6   1   3     1822.86     1845.37     20.12 o 
  -5   1   3     4337.06     4318.92     31.66 o 
  -4   1   3     4992.62     4966.30     35.37 o 
  -3   1   3     1738.78     1572.67     10.18 o 
  -2   1   3     9078.91     8826.24     56.87 o 
  -1   1   3     4736.86     4772.49     26.46 o 
   0   1   3     1877.49     1741.59     11.10 o 
   1   1   3     2697.19     2530.57     17.20 o 
   2   1   3     4606.43     4458.37     32.49 o 
   3   1   3      375.14      314.77      4.73 o 
   4   1   3     1319.45     1321.03     14.16 o 
   5   1   3      589.24      609.36     13.25 o 
   6   1   3      511.45      553.30     13.96 o 
   7   1   3      634.07      646.79     16.45 o 
  -9   2   3      185.92      172.14      7.19 o 
  -8   2   3      121.90      120.99      7.01 o 
  -7   2   3      671.89      644.21     11.76 o 
  -6   2   3       36.03       30.62      1.87 o 
  -5   2   3      728.26      829.24      8.22 o 
  -4   2   3     1044.30     1235.90     10.34 o 
  -3   2   3      334.28      359.57      3.44 o 
  -2   2   3      268.27      225.12      2.52 o 
  -1   2   3     2779.63     2843.48     16.46 o 
   0   2   3        1.01        3.74      0.91 o 
   1   2   3     1625.57     1604.99     11.04 o 
   2   2   3      185.15      209.39      3.57 o 
   3   2   3        2.95        7.25      1.28 o 
   4   2   3       57.99       57.17      2.63 o 
   5   2   3        1.14        5.34      1.87 o 
   6   2   3        7.98       13.07      2.32 o 
   7   2   3       10.78       13.49      3.23 o 
  -9   3   3      631.94      620.34     14.34 o 
  -8   3   3     2692.89     2691.98     49.96 o 
  -7   3   3     3045.14     3038.93     38.62 o 
  -6   3   3     4029.13     4102.87     45.96 o 
  -5   3   3     2336.54     2291.08     19.55 o 
  -4   3   3     5785.42     5860.59     41.52 o 
  -3   3   3      926.04      754.32      5.88 o 
  -2   3   3     5820.27     5769.30     31.93 o 
  -1   3   3    20497.58    20587.73    152.64 o 
   0   3   3     4646.63     4549.12     25.01 o 
   1   3   3     8046.62     7930.88     45.68 o 
   2   3   3     1180.90     1061.50      9.63 o 
   3   3   3     2842.53     2767.00     21.81 o 
   4   3   3      633.10      608.73      8.12 o 
   5   3   3     1699.89     1737.38     29.36 o 
   6   3   3      640.74      612.16     14.94 o 
   7   3   3      187.67      198.04      8.02 o 
  -9   4   3        7.02        9.92      2.96 o 
  -8   4   3       25.65       20.22      3.48 o 
  -7   4   3        1.33        4.97      1.72 o 
  -6   4   3       72.34       73.54      3.29 o 
  -5   4   3      244.67      235.90      3.99 o 
  -4   4   3       55.13       59.61      1.84 o 
  -3   4   3     1455.36     1586.02     10.72 o 
  -2   4   3      136.43      130.15      2.09 o 
  -1   4   3      858.39      851.09      6.63 o 
   0   4   3      527.92      494.64      4.55 o 
   1   4   3      456.33      499.27      4.79 o 
   2   4   3        0.28        6.27      1.80 o 
   3   4   3       15.81       16.73      1.59 o 
   4   4   3      440.54      418.84      7.24 o 
   5   4   3       48.47       43.36      3.93 o 
   6   4   3      123.58      119.12      6.40 o 
   7   4   3       23.96       39.41      6.31 o 
  -9   5   3      641.77      640.93     16.04 o 
  -8   5   3     1877.73     1948.34     41.25 o 
  -7   5   3     2482.39     2577.86     35.51 o 
  -6   5   3     1131.39     1148.10     15.34 o 
  -5   5   3     2959.25     2997.53     26.29 o 
  -4   5   3     7956.16     8497.25     46.59 o 
  -3   5   3     9711.60     9919.42     79.73 o 
  -2   5   3     6644.32     6700.76     38.44 o 
  -1   5   3     9604.74     9287.99     52.40 o 
   0   5   3     1208.22     1138.11      7.94 o 
   1   5   3      373.51      290.59      4.63 o 
   2   5   3     3619.72     3644.95     22.14 o 
   3   5   3     2917.40     2913.29     29.88 o 
   4   5   3     2159.29     2229.84     32.44 o 
   5   5   3     2295.42     2200.32     34.18 o 
   6   5   3      752.20      739.42     25.75 o 
   7   5   3      409.28      416.51     13.30 o 
  -8   6   3        2.78        1.15      2.33 o 
  -7   6   3      138.96      134.18      5.88 o 
  -6   6   3      217.20      217.03      4.70 o 
  -5   6   3       18.63       21.16      1.71 o 
  -4   6   3       98.76      116.72      2.59 o 
  -3   6   3      744.60      791.67      7.39 o 
  -1   6   3      181.31      204.44      4.07 o 
   0   6   3       96.15      103.71      5.67 o 
   1   6   3        0.16        3.94      2.12 o 
   2   6   3      123.79      138.01      3.45 o 
   3   6   3      109.69      116.65      3.20 o 
   4   6   3       14.55       16.54      2.24 o 
   5   6   3      344.70      343.13     11.28 o 
   6   6   3        0.02        7.21      2.70 o 
  -8   7   3     1482.93     1525.79     32.09 o 
  -7   7   3     1280.44     1318.75     22.40 o 
  -6   7   3     1638.55     1592.27     19.27 o 
  -5   7   3     2456.50     2458.82     22.60 o 
  -4   7   3     4951.04     4879.93     35.35 o 
  -3   7   3     2018.53     1938.77     13.05 o 
  -2   7   3     4328.05     4459.30     31.88 o 
  -1   7   3     4073.41     4048.76     28.64 o 
   0   7   3     3759.46     3826.19     32.53 o 
   1   7   3     8986.11     9304.85     50.57 o 
   2   7   3     6529.23     6738.20     50.33 o 
   3   7   3     3639.29     3748.15     33.14 o 
   4   7   3     1906.52     1862.30     23.57 o 
   5   7   3     3157.66     3163.13     48.76 o 
   6   7   3     1448.19     1435.01     30.69 o 
  -8   8   3        3.37        3.67      3.02 o 
  -7   8   3       12.43       12.22      2.83 o 
  -6   8   3      514.05      523.83      8.78 o 
  -5   8   3       67.82       71.37      2.92 o 
  -4   8   3      181.44      149.79      3.28 o 
  -3   8   3      132.66      145.16      2.89 o 
  -2   8   3     1676.69     1641.14     13.22 o 
  -1   8   3      384.46      444.79      6.49 o 
   0   8   3     2344.07     2420.55     25.00 o 
   1   8   3       20.17       17.97      2.64 o 
   2   8   3      114.99      129.41      3.10 o 
   3   8   3       69.72       68.48      2.63 o 
   4   8   3       18.00       15.48      2.31 o 
   5   8   3      177.72      153.33      6.89 o 
   6   8   3       12.91       11.18      3.20 o 
  -8   9   3      830.52      853.05     19.56 o 
  -7   9   3      654.70      690.16     16.45 o 
  -6   9   3      236.05      225.39      4.83 o 
  -5   9   3     2436.88     2449.86     32.85 o 
  -4   9   3     1048.36      967.19     10.34 o 
  -3   9   3     2619.05     2635.20     20.26 o 
  -2   9   3      936.11      837.31      7.97 o 
  -1   9   3     1463.49     1421.18     15.48 o 
   0   9   3     1577.94     1467.55     14.86 o 
   1   9   3     4139.92     4212.35     30.69 o 
   2   9   3     5968.35     6085.14     51.48 o 
   3   9   3     1544.72     1602.24     23.81 o 
   4   9   3     2909.81     2927.11     40.69 o 
   5   9   3     2055.54     2075.79     37.26 o 
   6   9   3      974.09      997.04     22.32 o 
  -8  10   3      127.89      137.70      6.12 o 
  -7  10   3      111.06      118.88      6.76 o 
  -6  10   3      103.43       87.16      3.75 o 
  -5  10   3      283.99      249.20      4.63 o 
  -4  10   3       54.43       54.36      2.37 o 
  -3  10   3       20.95       24.49      1.82 o 
  -2  10   3       17.46       26.42      1.52 o 
  -1  10   3      241.90      219.31      4.88 o 
   0  10   3       54.04       62.18      2.90 o 
   1  10   3      316.75      308.16      7.11 o 
   2  10   3      608.26      652.57      9.69 o 
   3  10   3       28.20       27.14      2.16 o 
   4  10   3        3.16        3.04      2.73 o 
   5  10   3        5.00        7.88      1.59 o 
   6  10   3        3.70        1.49      2.86 o 
  -8  11   3      618.70      600.21     14.08 o 
  -7  11   3     2270.60     2225.66     46.55 o 
  -6  11   3     1506.00     1431.37     26.83 o 
  -5  11   3     4351.34     4396.13     42.28 o 
  -4  11   3     2792.64     2776.64     32.94 o 
  -3  11   3     1447.69     1474.69     14.41 o 
  -2  11   3     2133.17     2137.47     19.19 o 
  -1  11   3     2774.52     2930.27     29.94 o 
   0  11   3     4551.13     4612.52     45.44 o 
   1  11   3     1577.74     1564.49     18.22 o 
   2  11   3     3688.51     3785.64     51.65 o 
   3  11   3      410.06      374.61      7.77 o 
   4  11   3     1378.75     1440.04     23.87 o 
   5  11   3     1276.99     1299.69     29.04 o 
   6  11   3     1133.27     1193.65     27.97 o 
  -7  12   3        3.06        6.40      3.30 o 
  -6  12   3      344.14      338.86      9.10 o 
  -5  12   3      290.14      266.10      4.78 o 
  -4  12   3       89.62       93.37      2.91 o 
  -3  12   3       91.67       89.40      2.94 o 
  -2  12   3       88.13       78.95      2.27 o 
  -1  12   3       26.89       21.87      1.70 o 
   0  12   3       79.97       81.80      3.45 o 
   1  12   3       18.09       12.34      1.69 o 
   2  12   3      178.76      173.62      4.54 o 
   3  12   3      195.54      178.11      4.90 o 
   4  12   3       12.83       12.09      1.71 o 
   5  12   3       17.71       12.40      2.73 o 
  -7  13   3     1214.90     1270.04     27.99 o 
  -6  13   3      351.07      348.53     12.78 o 
  -5  13   3     1295.04     1291.19     24.43 o 
  -4  13   3     2022.74     1938.28     22.11 o 
  -3  13   3      938.57      926.36      9.54 o 
  -2  13   3     1357.94     1339.21     20.24 o 
  -1  13   3     1783.10     1738.47     16.64 o 
   0  13   3     2376.32     2360.68     31.17 o 
   1  13   3      964.26      940.98     19.33 o 
   2  13   3     2868.90     2838.37     32.92 o 
   3  13   3      781.78      812.96     14.43 o 
   4  13   3      503.75      497.23     12.43 o 
   5  13   3      555.36      533.03     11.51 o 
  -7  14   3        3.39        5.40      2.89 o 
  -6  14   3      115.23      115.63      5.35 o 
  -5  14   3      389.64      374.16     11.66 o 
  -4  14   3       78.71       73.37      4.06 o 
  -3  14   3      136.48      132.34      4.75 o 
  -2  14   3      225.62      207.07      4.02 o 
  -1  14   3      918.88      897.77     19.33 o 
   0  14   3      243.96      243.27     14.67 o 
   1  14   3      121.75      120.76      6.74 o 
   2  14   3       21.11        8.25      2.24 o 
   3  14   3       57.19       53.76      3.19 o 
   4  14   3       73.79       67.97      5.36 o 
   5  14   3       17.02       16.90      5.10 o 
  -6  15   3      495.83      486.23     14.84 o 
  -5  15   3      958.93      935.67     17.66 o 
  -4  15   3     1202.74     1208.70     20.46 o 
  -3  15   3     2555.44     2596.22     38.55 o 
  -2  15   3     2965.84     2955.79     40.11 o 
  -1  15   3     4212.40     4181.57     46.55 o 
   0  15   3     1370.21     1363.35     49.85 o 
   1  15   3     1962.03     2016.17     40.88 o 
   2  15   3     2348.52     2368.14     36.21 o 
   3  15   3     2246.89     2339.53     43.49 o 
   4  15   3     1410.23     1426.45     35.81 o 
  -6  16   3        1.68       -0.40      2.80 o 
  -5  16   3        0.08        4.89      2.11 o 
  -4  16   3       51.13       42.30      3.52 o 
  -3  16   3       36.50       37.37      5.08 o 
  -2  16   3      632.26      600.33     12.35 o 
  -1  16   3      326.16      284.13      9.57 o 
   0  16   3       21.98       31.95      6.40 o 
   1  16   3        0.30        4.51      1.74 o 
   2  16   3       23.26       23.97      5.56 o 
   3  16   3        1.91        3.11      2.46 o 
   4  16   3        1.68        4.30      3.04 o 
  -5  17   3      346.00      314.78     11.47 o 
  -4  17   3      588.13      572.06     14.94 o 
  -3  17   3      491.60      497.86     10.42 o 
  -2  17   3     2703.45     2837.05     48.46 o 
  -1  17   3     2715.89     2787.24     42.02 o 
   0  17   3      986.96      998.74     25.57 o 
   1  17   3     1172.78     1176.42     28.19 o 
   2  17   3      348.75      330.63     12.81 o 
   3  17   3      779.68      816.47     22.41 o 
  -5  18   3        0.41        5.95      2.68 o 
  -4  18   3        9.95        9.26      2.00 o 
  -3  18   3       45.79       52.43      4.71 o 
  -2  18   3      333.43      334.06     13.66 o 
  -1  18   3       65.46       62.16      5.97 o 
   0  18   3      223.32      250.85     11.96 o 
   1  18   3      154.74      144.42      8.36 o 
   2  18   3       62.40       47.51      8.66 o 
   3  18   3       50.58       52.09      7.03 o 
  -4  19   3     1112.15     1100.36     29.77 o 
  -3  19   3     1350.86     1362.79     28.18 o 
  -2  19   3     2091.61     2176.20     50.63 o 
  -1  19   3     1932.28     2056.63     48.13 o 
   0  19   3     1208.63     1289.18     32.40 o 
   1  19   3      820.08      844.77     23.16 o 
   2  19   3     1456.20     1414.17     37.27 o 
  -3  20   3       30.90       28.64      6.09 o 
  -2  20   3        0.04       13.76      8.72 o 
  -1  20   3       14.89        9.93      3.59 o 
   0  20   3        0.71        7.27      2.85 o 
   1  20   3        0.04        6.31      3.01 o 
  -1  21   3      630.27      640.58     17.88 o 
  -9   0   4      418.98      425.61     14.27 o 
  -8   0   4     2197.03     2246.14     48.21 o 
  -7   0   4      842.45      837.88     23.33 o 
  -6   0   4     1435.53     1461.58     20.78 o 
  -5   0   4      694.50      677.43      9.55 o 
  -4   0   4    15335.81    15656.60    129.98 o 
  -3   0   4     2505.25     2426.70     65.87 o 
  -2   0   4    14649.20    14490.46    177.66 o 
  -1   0   4     3046.56     3223.86     33.71 o 
   0   0   4     1723.48     1463.47     15.01 o 
   1   0   4     1442.61     1417.56     16.77 o 
   2   0   4     1512.41     1450.31     17.85 o 
   3   0   4     7235.44     7474.28     90.28 o 
   4   0   4     2905.76     2827.47     44.09 o 
   5   0   4     4301.21     4395.73    100.97 o 
   6   0   4      860.23      772.77     41.25 o 
  -9   1   4        3.07        6.74      2.36 o 
  -8   1   4       95.94       88.54      4.12 o 
  -7   1   4      169.75      147.10      3.83 o 
  -6   1   4       77.26       80.26      3.17 o 
  -5   1   4        1.86        8.69      1.39 o 
  -4   1   4      579.84      607.44      4.89 o 
  -3   1   4       33.01       42.45      2.31 o 
  -2   1   4        0.02        3.34      0.69 o 
  -1   1   4       52.00       39.24      1.48 o 
   0   1   4       19.16       13.91      1.50 o 
   1   1   4       20.49       17.37      1.30 o 
   2   1   4        4.90       10.32      1.19 o 
   3   1   4      153.21      143.29      3.73 o 
   4   1   4       32.54       36.95      4.13 o 
   5   1   4       10.76       23.20      6.29 o 
   6   1   4       12.62        7.75      4.65 o 
  -9   2   4     1166.63     1234.47     26.10 o 
  -8   2   4      678.55      712.92     12.85 o 
  -7   2   4     2171.93     2220.36     28.64 o 
  -6   2   4     2826.52     2863.08     33.71 o 
  -5   2   4     8616.83     8955.39     72.64 o 
  -4   2   4     5786.37     5875.61     32.45 o 
  -3   2   4     2969.70     2926.25     20.94 o 
  -2   2   4    11619.02    11916.10     66.45 o 
  -1   2   4     5188.42     5161.42     29.92 o 
   0   2   4     5475.57     5473.41     33.83 o 
   1   2   4     5469.10     5644.04     40.28 o 
   2   2   4     6085.59     6210.28     44.56 o 
   3   2   4     1160.78     1206.09     12.80 o 
   4   2   4     1566.03     1507.63     20.33 o 
   5   2   4     1876.11     1877.98     34.55 o 
   6   2   4      326.87      348.00     11.89 o 
  -9   3   4       10.33       11.16      2.52 o 
  -8   3   4       10.57       18.26      4.70 o 
  -7   3   4      288.26      261.66      4.73 o 
  -6   3   4      224.93      222.79      4.32 o 
  -5   3   4       53.70       61.87      2.21 o 
  -4   3   4        4.09       11.03      1.08 o 
  -3   3   4      668.45      765.11      6.54 o 
  -2   3   4       10.99       16.19      0.98 o 
  -1   3   4      278.41      331.39      3.89 o 
   0   3   4     3772.06     4015.03     34.78 o 
   1   3   4     2088.62     2216.60     15.52 o 
   2   3   4      391.79      433.14      5.62 o 
   3   3   4       35.16       42.22      2.09 o 
   4   3   4      719.07      695.60      8.96 o 
   5   3   4       98.86       93.92      5.22 o 
   6   3   4      342.34      307.58     10.92 o 
  -9   4   4      831.13      852.12     20.83 o 
  -8   4   4     1428.73     1416.46     22.72 o 
  -7   4   4     2491.18     2561.09     34.96 o 
  -6   4   4     2333.79     2318.54     28.50 o 
  -5   4   4     5672.38     5700.68     47.25 o 
  -4   4   4     2621.59     2622.57     16.08 o 
  -3   4   4     3797.22     3791.51     27.30 o 
  -2   4   4     5279.26     5522.99     31.98 o 
  -1   4   4     8489.10     8735.29     50.67 o 
   0   4   4     5387.44     5606.86     40.68 o 
   1   4   4     6066.53     6099.56     38.69 o 
   2   4   4      970.36      925.67     10.90 o 
   3   4   4      741.03      704.68      8.75 o 
   4   4   4     1911.56     1924.74     24.74 o 
   5   4   4      986.15     1007.34     22.45 o 
   6   4   4      604.82      594.72     13.12 o 
  -9   5   4       81.18       81.21      5.09 o 
  -8   5   4       93.62       90.37      3.72 o 
  -7   5   4       15.45       13.21      1.73 o 
  -6   5   4       41.96       43.28      2.22 o 
  -5   5   4      240.38      264.95      4.31 o 
  -4   5   4       20.01       22.93      1.28 o 
  -3   5   4     2180.99     2342.13     19.70 o 
  -2   5   4       35.18       32.37      1.37 o 
  -1   5   4      210.81      215.74      2.93 o 
   0   5   4      140.61      144.48      3.21 o 
   1   5   4      116.42      100.54      4.09 o 
   2   5   4      101.99      120.32      3.16 o 
   3   5   4      123.57      120.58      3.30 o 
   4   5   4        1.90        7.76      2.01 o 
   5   5   4       65.09       40.81      3.70 o 
   6   5   4        0.00        4.35      2.85 o 
  -9   6   4     1026.17     1050.39     24.86 o 
  -8   6   4     2210.85     2323.87     91.00 o 
  -7   6   4     1748.93     1816.97     32.73 o 
  -6   6   4     2688.20     2614.61     23.17 o 
  -5   6   4     4472.23     4442.62     38.17 o 
  -4   6   4     1941.43     1897.27     15.11 o 
  -3   6   4     2836.06     2701.16     17.60 o 
  -2   6   4     4656.18     4661.85     33.11 o 
  -1   6   4     3062.56     3028.29     22.11 o 
   0   6   4      553.80      542.22      4.73 o 
   1   6   4     5555.07     5797.03     41.34 o 
   2   6   4     2245.38     2248.76     20.81 o 
   3   6   4      808.79      778.72     11.25 o 
   4   6   4      610.24      611.51     11.54 o 
   5   6   4      760.45      751.14     17.30 o 
   6   6   4      395.81      417.84     10.54 o 
  -8   7   4        5.06        5.39      2.46 o 
  -7   7   4      273.02      275.47      7.00 o 
  -6   7   4        2.20        5.19      1.66 o 
  -5   7   4       29.80       31.79      1.74 o 
  -4   7   4      117.51      154.61      3.10 o 
  -3   7   4       41.98       46.33      1.78 o 
  -2   7   4      165.06      158.52      2.60 o 
  -1   7   4       19.13       18.45      2.67 o 
   0   7   4      544.73      539.43      7.13 o 
   1   7   4     1075.42     1081.25     10.27 o 
   2   7   4       16.98       19.88      1.75 o 
   3   7   4       35.79       37.92      3.42 o 
   4   7   4       40.16       47.16      3.29 o 
   5   7   4       39.18       42.99      4.02 o 
   6   7   4        0.18        7.14     11.54 o 
  -8   8   4     1406.60     1391.70     34.34 o 
  -7   8   4     1019.31      991.33     17.49 o 
  -6   8   4       11.18       17.19      1.40 o 
  -5   8   4      702.99      636.14      8.75 o 
  -4   8   4     1156.88     1119.21     11.86 o 
  -3   8   4     1547.39     1524.87     12.58 o 
  -2   8   4     1087.92     1023.66      7.69 o 
  -1   8   4     2870.51     2872.76     21.02 o 
   0   8   4     2808.04     2698.13     29.93 o 
   1   8   4     2421.05     2375.86     21.05 o 
   2   8   4     4849.08     4881.98     43.06 o 
   3   8   4     1269.43     1250.54     16.89 o 
   4   8   4     1392.75     1446.27     24.11 o 
   5   8   4      163.74      161.50      9.71 o 
   6   8   4      620.14      660.95     16.90 o 
  -8   9   4       38.84       36.08      4.59 o 
  -7   9   4      330.66      315.21     10.43 o 
  -6   9   4       51.18       43.12      2.39 o 
  -5   9   4       18.78       32.16      1.99 o 
  -4   9   4       16.68       13.40      1.32 o 
  -3   9   4      185.15      204.58      3.70 o 
  -2   9   4     1127.78     1153.14     12.34 o 
  -1   9   4       41.68       36.02      2.21 o 
   0   9   4      138.37      136.38      3.86 o 
   1   9   4      285.63      278.81      4.73 o 
   2   9   4       83.47       80.73      4.09 o 
   3   9   4       42.51       39.57      2.76 o 
   4   9   4       50.34       50.82      4.41 o 
   5   9   4       27.31       16.94      4.03 o 
  -8  10   4     1986.94     1959.58     38.58 o 
  -7  10   4      760.69      779.32     18.39 o 
  -6  10   4     1166.93     1177.04     17.84 o 
  -5  10   4      938.29      926.00     12.11 o 
  -4  10   4     1089.34     1024.81     12.69 o 
  -3  10   4     1945.26     1988.09     18.35 o 
  -2  10   4     4514.36     4521.75     40.43 o 
  -1  10   4     3466.37     3553.66     35.62 o 
   0  10   4      751.76      731.35     10.17 o 
   1  10   4     2130.31     2103.95     23.80 o 
   2  10   4     2427.60     2419.25     25.04 o 
   3  10   4     1112.90     1130.98     18.54 o 
   4  10   4     1808.92     1760.27     34.70 o 
   5  10   4     1246.17     1303.51     28.19 o 
  -8  11   4      308.95      308.14      9.16 o 
  -7  11   4       21.20       18.31      2.80 o 
  -6  11   4        1.89        1.87      1.07 o 
  -5  11   4      195.49      186.98      3.98 o 
  -4  11   4      110.49       99.41      2.97 o 
  -3  11   4      223.16      217.37      4.28 o 
  -2  11   4      587.85      582.15      8.14 o 
  -1  11   4       20.97       27.44      1.89 o 
   0  11   4      220.67      194.23      5.25 o 
   1  11   4       24.85       29.49      2.85 o 
   2  11   4        0.47        3.26      2.76 o 
   3  11   4      163.16      152.95      6.51 o 
   4  11   4      180.84      169.77     10.69 o 
   5  11   4       20.23       16.96      3.96 o 
  -7  12   4      774.87      761.97     22.29 o 
  -6  12   4     1467.83     1485.09     30.65 o 
  -5  12   4     2015.20     2039.58     26.36 o 
  -4  12   4     2504.17     2581.86     25.90 o 
  -3  12   4     1806.89     1849.35     16.53 o 
  -2  12   4     2186.14     2206.81     24.55 o 
  -1  12   4     1347.28     1345.45     18.96 o 
   0  12   4     1738.16     1790.42     26.82 o 
   1  12   4     2115.28     2145.04     31.42 o 
   2  12   4     1924.51     1900.50     30.49 o 
   3  12   4     1384.12     1408.20     29.39 o 
   4  12   4     1552.31     1578.34     34.00 o 
   5  12   4      877.02      922.48     22.36 o 
  -7  13   4      115.12       95.11      6.15 o 
  -6  13   4        3.54        4.36      1.80 o 
  -5  13   4       38.29       36.40      2.47 o 
  -4  13   4      333.38      326.39      6.12 o 
  -3  13   4       17.83       18.85      1.52 o 
  -2  13   4      204.81      212.65      3.94 o 
  -1  13   4     1222.06     1246.26     17.99 o 
   0  13   4        3.55        3.91      1.80 o 
   1  13   4      809.74      801.19     18.24 o 
   2  13   4      196.29      202.20      9.86 o 
   3  13   4      390.26      360.34     14.16 o 
   4  13   4        3.12        6.80      2.48 o 
  -7  14   4      340.55      336.52     10.24 o 
  -6  14   4      845.40      852.64     19.47 o 
  -5  14   4     1312.47     1361.53     28.85 o 
  -4  14   4      761.62      760.10     13.60 o 
  -3  14   4     1920.48     1957.75     25.28 o 
  -2  14   4     2468.06     2563.27     34.94 o 
  -1  14   4     2296.11     2288.97     31.82 o 
   0  14   4      499.93      518.12     13.61 o 
   1  14   4     2093.57     2152.89     47.06 o 
   2  14   4     1012.84     1005.19     27.10 o 
   3  14   4      685.49      653.45     20.07 o 
   4  14   4     1244.04     1278.35     45.85 o 
  -6  15   4        4.23        5.72      5.03 o 
  -5  15   4       73.64       72.87      5.46 o 
  -4  15   4       16.05       23.39      4.01 o 
  -3  15   4        0.00        3.56      1.19 o 
  -2  15   4       63.71       60.50      5.26 o 
  -1  15   4      109.94       97.52     13.39 o 
   0  15   4        9.39        9.88      3.07 o 
   1  15   4       96.70       97.93      6.40 o 
   2  15   4        6.05        7.19      5.62 o 
   3  15   4       50.47       55.58      6.59 o 
   4  15   4        0.44        4.24      2.39 o 
  -6  16   4      797.46      708.84     23.77 o 
  -5  16   4     2658.61     2644.24     70.78 o 
  -4  16   4     1129.91     1098.20     29.70 o 
  -3  16   4      380.60      382.79      8.38 o 
  -2  16   4      149.38      136.74      7.00 o 
  -1  16   4      956.02      931.17     27.66 o 
   0  16   4     1203.16     1192.33     29.75 o 
   1  16   4      562.38      573.31     22.17 o 
   2  16   4      704.54      660.05     24.19 o 
   3  16   4      301.63      322.43     10.93 o 
  -5  17   4       98.47       72.63      5.02 o 
  -4  17   4       46.06       37.32      4.67 o 
  -3  17   4       22.26       17.67      2.42 o 
  -2  17   4        1.55        6.63      2.43 o 
  -1  17   4        0.30       -2.18     10.76 o 
   0  17   4       44.45       44.53      5.76 o 
   1  17   4       37.37       35.28      5.37 o 
   2  17   4       40.99       38.80      4.30 o 
   3  17   4       65.25       58.82      5.64 o 
  -5  18   4     1436.01     1456.85     37.91 o 
  -4  18   4     1115.60     1092.02     27.26 o 
  -3  18   4      310.54      310.07     17.38 o 
  -2  18   4     1162.25     1185.14     30.91 o 
  -1  18   4     1293.96     1341.22     34.55 o 
   0  18   4      879.52      880.54     23.63 o 
   1  18   4      911.42      888.72     24.08 o 
   2  18   4      397.30      411.99     13.01 o 
  -4  19   4        0.09       -1.95      3.26 o 
  -3  19   4       94.74       90.63      5.94 o 
  -2  19   4      171.83      151.26      8.28 o 
  -1  19   4       36.50       27.16      4.00 o 
   0  19   4        3.88       10.35      2.89 o 
   1  19   4       33.45       29.98      5.60 o 
  -2  20   4     1822.63     1793.35     45.57 o 
  -1  20   4     1045.73     1023.01     28.50 o 
   0  20   4     1036.84     1074.44     29.86 o 
  -9   1   5     1308.60     1309.57     27.09 o 
  -8   1   5     1789.18     1887.17     28.80 o 
  -7   1   5     1597.25     1638.54     22.92 o 
  -6   1   5     1340.62     1285.23     16.09 o 
  -5   1   5     3113.96     3042.33     26.22 o 
  -4   1   5      203.11      166.55      4.75 o 
  -3   1   5     2116.46     2062.48     19.38 o 
  -2   1   5     2688.40     2700.91     19.54 o 
  -1   1   5     2321.46     2320.89     17.45 o 
   0   1   5     3700.13     3948.04     23.20 o 
   1   1   5     5813.52     5952.62     42.68 o 
   2   1   5     1784.20     1818.39     17.58 o 
   3   1   5     1253.71     1263.70     14.64 o 
   4   1   5     1826.52     1837.88     32.76 o 
   5   1   5     1247.34     1245.55     28.05 o 
   6   1   5      488.72      512.97     12.98 o 
  -9   2   5        2.12       10.09      2.56 o 
  -8   2   5      169.09      148.29      5.51 o 
  -7   2   5      463.47      436.35      7.97 o 
  -6   2   5      569.29      534.89      6.41 o 
  -5   2   5       48.73       46.11      1.60 o 
  -4   2   5       15.00       11.54      2.23 o 
  -3   2   5      110.99      107.47      3.90 o 
  -2   2   5       53.48       54.94      1.44 o 
  -1   2   5      662.10      722.62      6.99 o 
   0   2   5      112.38      117.25      4.09 o 
   1   2   5        2.84        9.38      1.23 o 
   2   2   5      288.02      273.52      5.05 o 
   3   2   5       68.27       62.27      2.98 o 
   4   2   5       32.64       36.71      3.42 o 
   5   2   5        2.86        2.56      1.78 o 
  -9   3   5      761.11      775.14     19.03 o 
  -8   3   5      965.08      964.82     16.16 o 
  -7   3   5      618.55      646.71     10.55 o 
  -6   3   5     1406.84     1407.09     13.31 o 
  -5   3   5     3998.48     4168.23     35.43 o 
  -4   3   5     5132.06     5419.94     40.81 o 
  -3   3   5     3241.63     3322.70     18.87 o 
  -2   3   5     5605.40     5622.34     30.83 o 
  -1   3   5     3188.15     3158.32     18.85 o 
   0   3   5     6336.53     6581.49     50.86 o 
   1   3   5     5428.56     5560.97     46.30 o 
   2   3   5     3530.04     3661.31     33.17 o 
   3   3   5     1431.67     1427.24     19.17 o 
   4   3   5     1010.17     1003.53     18.09 o 
   5   3   5      741.36      737.55     20.84 o 
  -9   4   5        1.79        4.46      2.98 o 
  -8   4   5        3.04        6.73      2.16 o 
  -7   4   5      174.69      156.12      5.18 o 
  -6   4   5        0.08        2.26      1.56 o 
  -5   4   5     1093.63     1094.68     10.82 o 
  -4   4   5        4.76        5.86      1.06 o 
  -3   4   5     2257.32     2307.25     13.94 o 
  -2   4   5       16.38       30.04      1.69 o 
  -1   4   5      427.20      417.70      5.41 o 
   0   4   5        9.06        6.28      1.24 o 
   1   4   5      738.36      764.51      8.61 o 
   2   4   5        2.59        8.47      1.28 o 
   3   4   5      116.09      127.42      4.85 o 
   4   4   5      705.76      666.43     13.30 o 
   5   4   5        1.62        3.47      3.26 o 
  -9   5   5     1062.09     1109.30     25.72 o 
  -8   5   5     1350.30     1345.17     25.96 o 
  -7   5   5     2468.27     2663.90     37.08 o 
  -6   5   5     1501.50     1512.87     16.03 o 
  -5   5   5     4349.57     4397.98     38.42 o 
  -4   5   5     3536.98     3452.84     29.07 o 
  -3   5   5     3347.16     3350.09     24.32 o 
  -2   5   5     7228.33     7535.36     41.00 o 
  -1   5   5     3083.10     3081.93     18.41 o 
   0   5   5     4503.56     4686.68     34.83 o 
   1   5   5     2121.22     2109.57     19.32 o 
   2   5   5     3750.36     3806.06     44.35 o 
   3   5   5     1781.15     1826.75     23.36 o 
   4   5   5     2327.09     2354.72     41.60 o 
   5   5   5     1341.79     1331.56     28.70 o 
  -8   6   5        2.64        3.27      1.61 o 
  -7   6   5       98.26       83.66      3.34 o 
  -6   6   5      184.64      166.22      3.75 o 
  -5   6   5      429.53      435.30      7.08 o 
  -4   6   5      199.71      181.11      3.76 o 
  -3   6   5      106.28      100.49      2.22 o 
  -2   6   5       13.68       21.41      1.54 o 
  -1   6   5        0.41        4.95      0.73 o 
   0   6   5      227.16      223.73      3.71 o 
   1   6   5      935.13      994.84     11.13 o 
   2   6   5      414.59      421.17      9.14 o 
   3   6   5        6.07        8.28      1.34 o 
   4   6   5        0.00        2.98      2.41 o 
   5   6   5        7.79        9.39      2.37 o 
  -8   7   5     1207.13     1193.28     25.52 o 
  -7   7   5      397.66      402.73      9.91 o 
  -6   7   5     1619.83     1683.68     20.50 o 
  -5   7   5     1847.29     1851.63     22.36 o 
  -4   7   5     2036.27     2027.45     18.41 o 
  -3   7   5     5394.40     5764.60     47.32 o 
  -2   7   5     4186.22     4196.19     30.22 o 
  -1   7   5     1321.89     1270.78     13.82 o 
   0   7   5       86.84       70.47      1.86 o 
   1   7   5     1418.38     1355.93     13.72 o 
   2   7   5     1320.90     1320.80     16.59 o 
   3   7   5     1989.17     2030.11     31.24 o 
   4   7   5     2117.42     2142.06     37.24 o 
   5   7   5      254.95      262.80      8.12 o 
  -8   8   5       12.46       11.75      3.07 o 
  -7   8   5      187.83      167.94      4.60 o 
  -6   8   5        8.90       12.01      1.32 o 
  -5   8   5       27.95       34.87      2.02 o 
  -4   8   5       59.49       66.04      2.44 o 
  -3   8   5        2.53        3.59      1.15 o 
  -2   8   5        8.08       17.90      1.17 o 
  -1   8   5        3.53        4.62      2.29 o 
   0   8   5       16.66       20.06      2.04 o 
   1   8   5        6.25       11.70      2.30 o 
   2   8   5       13.57       10.88      2.13 o 
   3   8   5       33.76       40.37      3.89 o 
   4   8   5        0.76        3.68      2.21 o 
   5   8   5        1.96        6.77      2.00 o 
  -8   9   5     1016.43      971.22     21.13 o 
  -7   9   5     1016.43      931.52     16.86 o 
  -6   9   5     3024.83     2987.59     37.15 o 
  -5   9   5     1589.85     1619.78     17.07 o 
  -4   9   5     1072.05     1092.74     14.01 o 
  -3   9   5     1223.93     1195.67     11.98 o 
  -2   9   5     6006.64     6229.67     55.81 o 
  -1   9   5     1945.88     2169.14     23.40 o 
   0   9   5     2043.46     2075.70     23.28 o 
   1   9   5     1741.86     1743.57     17.31 o 
   2   9   5      158.65      133.60      3.26 o 
   3   9   5      549.74      548.51     10.84 o 
   4   9   5      866.08      917.06     21.41 o 
   5   9   5      862.13      942.40     27.37 o 
  -8  10   5        6.63        4.77      2.28 o 
  -7  10   5       65.43       61.53      3.32 o 
  -6  10   5       96.49       78.17      3.21 o 
  -5  10   5        5.16        2.82      1.57 o 
  -4  10   5      139.47      147.72      3.40 o 
  -3  10   5       27.01       23.79      1.62 o 
  -2  10   5       11.78       13.02      1.75 o 
  -1  10   5       34.16       39.66      3.65 o 
   0  10   5       31.69       34.20      2.18 o 
   1  10   5       35.89       35.30      2.79 o 
   2  10   5       60.99       55.25      2.94 o 
   3  10   5       67.37       75.50      3.39 o 
   4  10   5      205.43      196.23      8.29 o 
  -7  11   5     1308.29     1306.32     27.54 o 
  -6  11   5     3633.53     3665.46     52.51 o 
  -5  11   5     3013.76     2983.65     36.99 o 
  -4  11   5     1669.30     1723.99     17.94 o 
  -3  11   5     1530.41     1496.73     13.92 o 
  -2  11   5      941.72      951.39     15.37 o 
  -1  11   5     2265.49     2341.30     33.63 o 
   0  11   5      389.48      386.21      7.50 o 
   1  11   5     1922.11     1943.58     36.97 o 
   2  11   5       98.62       96.84      3.32 o 
   3  11   5      397.13      457.08     16.93 o 
   4  11   5      492.24      500.61     11.15 o 
  -7  12   5        9.30        6.32      1.47 o 
  -6  12   5      250.77      220.60      7.51 o 
  -5  12   5      287.56      248.31      6.03 o 
  -4  12   5       44.00       44.88      2.45 o 
  -3  12   5      132.57      105.70      8.77 o 
  -2  12   5        0.58        0.53      3.33 o 
  -1  12   5       31.48       38.85      4.12 o 
   0  12   5        4.82        5.92      1.43 o 
   1  12   5        1.50        9.94      2.52 o 
   2  12   5       15.89       10.95      2.67 o 
   3  12   5       46.27       52.53      4.81 o 
   4  12   5       68.14       57.08      5.28 o 
  -7  13   5     1063.32     1040.13     25.81 o 
  -6  13   5     1511.29     1457.88     27.91 o 
  -5  13   5     2079.13     2126.82     33.97 o 
  -4  13   5     1975.89     2009.51     25.72 o 
  -3  13   5     2413.89     2425.51     28.15 o 
  -2  13   5     2104.59     2115.22     30.37 o 
  -1  13   5     3489.12     3536.30     54.17 o 
   0  13   5     1090.77     1099.64     24.66 o 
   1  13   5     2053.97     2099.96     43.76 o 
   2  13   5      802.42      805.31     21.15 o 
   3  13   5      703.83      730.71     24.19 o 
   4  13   5      604.99      598.80     25.36 o 
  -6  14   5       32.81       33.39      4.58 o 
  -5  14   5       40.14       40.30      2.93 o 
  -4  14   5       10.57        8.07      2.61 o 
  -3  14   5      141.28      121.89      5.49 o 
  -2  14   5      346.96      336.48     13.38 o 
  -1  14   5      173.44      153.68      9.33 o 
   0  14   5        0.27        5.36      2.92 o 
   1  14   5       23.95       24.17      3.15 o 
   2  14   5       11.27       10.68      2.76 o 
   3  14   5       95.41       75.91      7.50 o 
  -6  15   5      507.06      495.91     16.14 o 
  -5  15   5      677.50      654.24     18.11 o 
  -4  15   5     1142.40     1104.66     22.03 o 
  -3  15   5      671.06      666.90     12.69 o 
  -2  15   5     1628.99     1647.82     35.18 o 
  -1  15   5      273.29      253.16      9.82 o 
   0  15   5     1224.00     1238.90     30.80 o 
   1  15   5      927.76      887.41     22.81 o 
   2  15   5     1038.30     1133.11     29.37 o 
   3  15   5      353.16      332.97     11.95 o 
  -6  16   5        0.13        2.95      2.36 o 
  -5  16   5       29.49       25.12      3.85 o 
  -4  16   5       44.22       42.80      4.42 o 
  -3  16   5      228.82      208.20     10.22 o 
  -2  16   5       48.86       43.93      4.86 o 
  -1  16   5       37.96       39.16      7.00 o 
   0  16   5        6.97        5.93      2.31 o 
   1  16   5       24.64       34.42      5.43 o 
   2  16   5       25.32       15.04      3.99 o 
  -5  17   5     1324.59     1400.93     36.39 o 
  -4  17   5      942.84      998.32     25.19 o 
  -3  17   5     1180.44     1199.09     29.99 o 
  -2  17   5      491.15      492.79     15.90 o 
  -1  17   5      301.80      304.76     13.78 o 
   0  17   5      781.97      780.29     24.77 o 
   1  17   5     2340.96     2432.99     66.47 o 
   2  17   5     1650.46     1708.71     44.29 o 
  -4  18   5        2.58        3.19      3.30 o 
  -3  18   5       37.29       40.27      4.01 o 
  -2  18   5       87.91       77.85      6.56 o 
  -1  18   5      111.60       99.37      5.98 o 
   0  18   5        5.69        6.46      3.86 o 
   1  18   5       38.68       27.87      5.23 o 
  -3  19   5      742.44      772.92     33.24 o 
  -2  19   5     1256.35     1299.31     48.67 o 
  -1  19   5      860.49      859.05     24.77 o 
   0  19   5     1582.44     1626.74     42.08 o 
  -9   0   6     1008.85      968.07     49.12 o 
  -8   0   6     1423.44     1481.83     54.69 o 
  -7   0   6     1487.50     1580.95     30.80 o 
  -6   0   6      934.82      957.07     14.90 o 
  -5   0   6     3139.47     3084.98     57.16 o 
  -4   0   6      172.81      149.42      6.87 o 
  -3   0   6     4104.43     4137.32     61.18 o 
  -2   0   6     1273.61     1291.83     14.72 o 
  -1   0   6     1736.32     1648.65     21.36 o 
   0   0   6     1112.81     1128.21     16.00 o 
   1   0   6     1989.68     1916.77     41.66 o 
   2   0   6     4331.08     4376.90     55.85 o 
   3   0   6      680.36      676.35     20.65 o 
   4   0   6     1586.15     1683.44     51.13 o 
   5   0   6      314.07      327.29     14.29 o 
  -9   1   6       12.21       -5.37      5.37 o 
  -8   1   6       33.84       30.12      3.80 o 
  -7   1   6       34.49       32.58      1.91 o 
  -6   1   6       73.59       73.22      1.67 o 
  -5   1   6      667.28      636.65     11.59 o 
  -4   1   6       80.90       83.00      3.90 o 
  -3   1   6      289.05      321.47      6.96 o 
  -2   1   6      334.62      329.63      6.21 o 
  -1   1   6        6.12        4.80      0.82 o 
   0   1   6       44.47       58.71      2.18 o 
   1   1   6        6.98        7.70      1.55 o 
   2   1   6      145.71      130.75      4.07 o 
   3   1   6      380.87      362.19     11.61 o 
   4   1   6       75.45       74.49      6.65 o 
   5   1   6      175.33      157.40      6.68 o 
  -9   2   6      716.34      684.05     26.45 o 
  -8   2   6      813.64      794.79     18.21 o 
  -7   2   6      365.58      361.62      6.41 o 
  -6   2   6      300.58      291.35      4.63 o 
  -5   2   6     1254.48     1240.80     21.71 o 
  -4   2   6     2053.09     2098.95     27.82 o 
  -3   2   6     4968.18     5119.28     60.55 o 
  -2   2   6     2349.53     2364.25     17.70 o 
  -1   2   6     1013.86     1037.31     10.20 o 
   0   2   6     1620.27     1596.13     15.23 o 
   1   2   6     1036.19      970.61     10.79 o 
   2   2   6     1027.19     1030.29     11.72 o 
   3   2   6     1528.72     1551.33     25.66 o 
   4   2   6      933.46      976.56     22.74 o 
   5   2   6      326.11      339.43      9.98 o 
  -9   3   6        3.89        7.29      4.04 o 
  -8   3   6        0.07        5.24      2.16 o 
  -7   3   6       73.00       64.66      2.50 o 
  -6   3   6       90.18       77.26      2.20 o 
  -5   3   6      150.93      141.41      4.59 o 
  -4   3   6        2.95        5.99      2.64 o 
  -3   3   6      353.11      333.06      4.44 o 
  -2   3   6        0.29        8.29      0.82 o 
  -1   3   6       21.66       18.56      1.28 o 
   0   3   6      404.49      422.61      5.99 o 
   1   3   6      494.35      489.12      7.84 o 
   2   3   6       60.54       63.40      3.27 o 
   3   3   6      312.30      297.11      7.82 o 
   4   3   6        4.44        5.74      1.75 o 
   5   3   6       16.55       21.59      3.90 o 
  -9   4   6     1071.88     1152.77     44.82 o 
  -8   4   6     1420.44     1508.69     32.12 o 
  -7   4   6      866.06      870.64     13.40 o 
  -6   4   6     5450.04     5532.00     32.40 o 
  -5   4   6     3165.64     3245.45     36.98 o 
  -4   4   6     1507.76     1484.86     13.37 o 
  -3   4   6     4625.01     4958.71     40.66 o 
  -2   4   6     4398.10     4526.07     37.44 o 
  -1   4   6     2817.82     2955.91     25.40 o 
   0   4   6     4201.48     4432.44     40.66 o 
   1   4   6     4935.08     5126.36     46.81 o 
   2   4   6     1210.20     1245.44     15.56 o 
   3   4   6      821.52      848.40     15.68 o 
   4   4   6     1098.59     1105.54     25.43 o 
   5   4   6      578.55      594.57     14.16 o 
  -8   5   6        0.37        4.19      1.55 o 
  -7   5   6      458.83      405.84      8.92 o 
  -6   5   6       87.57       89.08      2.48 o 
  -5   5   6      163.64      177.15      2.90 o 
  -4   5   6      173.13      165.39      2.72 o 
  -3   5   6      159.59      168.50      2.97 o 
  -2   5   6      144.67      174.60      3.02 o 
  -1   5   6       11.35       20.90      1.42 o 
   0   5   6        0.02        2.53      3.83 o 
   1   5   6       71.72       82.47      2.66 o 
   2   5   6      142.06      133.38      4.27 o 
   3   5   6       83.80       81.97      4.68 o 
   4   5   6       84.67       81.02      5.61 o 
  -8   6   6     1706.72     1749.71     35.22 o 
  -7   6   6     2224.02     2293.26     36.05 o 
  -6   6   6     2479.49     2441.04     28.20 o 
  -5   6   6     1215.87     1190.52     11.23 o 
  -4   6   6     1088.89     1097.57     10.92 o 
  -3   6   6      897.08      820.78      8.48 o 
  -2   6   6     2480.93     2556.41     23.85 o 
  -1   6   6     1294.00     1346.51     12.95 o 
   0   6   6     3279.42     3400.76     30.51 o 
   1   6   6      878.14      857.57      9.64 o 
   2   6   6      348.86      366.67     11.11 o 
   3   6   6     1288.69     1309.69     24.48 o 
   4   6   6     1596.26     1664.75     34.57 o 
  -8   7   6       42.37       39.30      3.74 o 
  -7   7   6       70.45       74.51      3.80 o 
  -6   7   6      166.65      133.71      4.19 o 
  -5   7   6      461.68      444.87      6.96 o 
  -4   7   6       16.62       12.54      1.39 o 
  -3   7   6      619.70      588.41     10.09 o 
  -2   7   6       83.85       88.70      2.28 o 
  -1   7   6      422.57      413.64      5.48 o 
   0   7   6      212.50      208.61      6.07 o 
   1   7   6      707.85      670.10      9.88 o 
   2   7   6      121.09      107.74      4.58 o 
   3   7   6      254.56      239.88      8.32 o 
   4   7   6      156.76      147.62     10.66 o 
  -8   8   6     1235.82     1228.53     29.59 o 
  -7   8   6     1348.39     1328.37     25.96 o 
  -6   8   6     2799.89     2797.88     35.68 o 
  -5   8   6     2544.26     2628.78     30.13 o 
  -4   8   6     1871.71     1933.41     17.03 o 
  -3   8   6     1491.72     1506.04     18.21 o 
  -2   8   6     3970.64     4068.66     46.21 o 
  -1   8   6     2177.84     2220.94     28.42 o 
   0   8   6     1252.24     1258.33     12.02 o 
   1   8   6     1460.92     1479.75     15.96 o 
   2   8   6      459.78      472.42      9.68 o 
   3   8   6     1118.68     1183.67     24.27 o 
   4   8   6      654.79      624.17     20.68 o 
  -8   9   6      135.21      125.20      9.33 o 
  -7   9   6        4.71        2.32      3.11 o 
  -6   9   6      174.00      154.51      4.07 o 
  -5   9   6       39.25       38.92      2.17 o 
  -4   9   6        1.33        1.57      0.82 o 
  -3   9   6       34.22       36.23      2.48 o 
  -2   9   6      110.65      114.35      2.75 o 
  -1   9   6      605.78      620.28      9.70 o 
   0   9   6      143.06      145.47      4.75 o 
   1   9   6       19.17       14.94      1.60 o 
   2   9   6       79.67       77.86      4.20 o 
   3   9   6       48.32       61.78      4.01 o 
   4   9   6        6.17        7.77      2.90 o 
  -8  10   6      790.46      792.85     22.56 o 
  -7  10   6      873.89      886.63     19.63 o 
  -6  10   6     1872.70     1934.02     28.64 o 
  -5  10   6     2966.68     2978.76     36.68 o 
  -4  10   6     2319.95     2353.59     27.26 o 
  -3  10   6     1264.58     1250.44     13.26 o 
  -2  10   6      252.02      268.55      5.89 o 
  -1  10   6     1614.11     1645.33     21.53 o 
   0  10   6     1952.76     1987.24     28.87 o 
   1  10   6     2987.97     3012.38     58.57 o 
   2  10   6      973.06      955.29     20.61 o 
   3  10   6     1213.10     1188.49     30.45 o 
   4  10   6      588.40      586.78     16.49 o 
  -7  11   6       30.47       24.04      3.29 o 
  -6  11   6       77.52       69.62      3.22 o 
  -5  11   6       96.26       80.69      3.46 o 
  -4  11   6       40.07       38.46      3.91 o 
  -3  11   6      132.89      131.26      2.38 o 
  -2  11   6      110.29       99.64      4.60 o 
  -1  11   6      236.22      228.41      5.19 o 
   0  11   6       14.86       16.10      2.55 o 
   1  11   6       44.60       44.99      4.07 o 
   2  11   6       34.50       32.42      5.14 o 
   3  11   6        0.03        7.86      3.35 o 
  -7  12   6      997.17      998.92     21.20 o 
  -6  12   6     1587.41     1598.07     33.76 o 
  -5  12   6     2207.92     2298.38     33.59 o 
  -4  12   6     2484.02     2593.07     33.22 o 
  -3  12   6     2995.79     3093.14     51.02 o 
  -2  12   6     4658.10     4716.46     73.90 o 
  -1  12   6      407.84      415.01     11.48 o 
   0  12   6     2510.85     2619.41     52.96 o 
   1  12   6     2154.63     2212.78     51.23 o 
   2  12   6     1885.84     2015.02     55.27 o 
   3  12   6     1355.34     1306.06     39.34 o 
  -7  13   6        2.21        6.33      2.09 o 
  -6  13   6       14.04        7.23      2.31 o 
  -5  13   6       25.48       24.30      2.34 o 
  -4  13   6      111.15       93.28      4.59 o 
  -3  13   6      105.43       92.34      5.17 o 
  -2  13   6        0.98        4.23      2.17 o 
  -1  13   6       11.25        3.70      2.87 o 
   0  13   6       37.57       41.30      4.05 o 
   1  13   6      199.19      183.66      9.52 o 
   2  13   6       24.40       16.07      3.36 o 
   3  13   6        6.87       14.15      3.40 o 
  -6  14   6     1388.61     1284.29     26.11 o 
  -5  14   6      822.32      751.05     21.03 o 
  -4  14   6     1284.46     1256.27     28.39 o 
  -3  14   6     2514.29     2636.34     59.36 o 
  -2  14   6     1958.07     2008.11     48.26 o 
  -1  14   6     1832.07     1880.45     43.98 o 
   0  14   6     1589.66     1677.80     37.96 o 
   1  14   6     1125.21     1133.68     29.01 o 
   2  14   6      263.65      264.78      9.75 o 
  -6  15   6       25.77       14.91      3.40 o 
  -5  15   6       25.27       23.06      4.13 o 
  -4  15   6        6.50        6.82      2.07 o 
  -3  15   6       25.13       11.29      6.00 o 
  -2  15   6      257.21      242.04     12.23 o 
  -1  15   6      433.13      426.39     14.25 o 
   0  15   6       33.71       32.29      4.43 o 
   1  15   6      210.48      203.25      8.45 o 
   2  15   6       17.45       16.08      6.43 o 
  -5  16   6      504.31      490.09     13.63 o 
  -4  16   6      731.02      735.17     19.97 o 
  -3  16   6     1097.75     1088.96     30.49 o 
  -2  16   6     1830.75     1877.84     44.12 o 
  -1  16   6      671.42      701.72     22.89 o 
   0  16   6      318.39      333.22     10.40 o 
   1  16   6      594.62      602.04     16.66 o 
  -4  17   6        6.31        5.44      3.06 o 
  -3  17   6       59.50       53.72      4.70 o 
  -2  17   6       12.18        7.57      2.50 o 
  -1  17   6        0.25       -2.03      3.47 o 
   0  17   6        3.33        7.13      2.81 o 
  -3  18   6      850.77      782.49     22.70 o 
  -2  18   6      701.95      665.95     20.11 o 
  -1  18   6      724.26      714.89     21.85 o 
  -8   1   7     2216.66     2215.67     64.04 o 
  -7   1   7     2388.30     2459.23     69.33 o 
  -6   1   7     5212.57     5500.72    145.83 o 
  -5   1   7      658.63      668.50     11.54 o 
  -4   1   7     1240.77     1257.05     22.94 o 
  -3   1   7     2063.86     2149.87     28.94 o 
  -2   1   7     2131.28     2216.38     20.17 o 
  -1   1   7      971.18     1049.16     12.69 o 
   0   1   7     1025.54     1036.85     11.49 o 
   1   1   7      315.39      319.48      5.34 o 
   2   1   7      129.86      127.85      4.94 o 
   3   1   7     1232.76     1314.37     29.05 o 
   4   1   7      922.91      912.36     22.25 o 
  -8   2   7        9.93       13.90      4.23 o 
  -7   2   7       25.72       23.33      3.10 o 
  -6   2   7        0.03        5.60      2.23 o 
  -5   2   7       47.46       38.51      3.23 o 
  -4   2   7     1170.67     1220.70     21.42 o 
  -3   2   7      223.12      232.27      4.35 o 
  -2   2   7      135.73      143.16      2.83 o 
  -1   2   7        0.05        2.32      0.91 o 
   0   2   7       15.73       14.16      1.34 o 
   1   2   7        0.00        1.96      1.10 o 
   2   2   7       12.42        9.48      2.82 o 
   3   2   7       72.97       88.74      5.68 o 
   4   2   7       69.48       63.55      8.04 o 
  -8   3   7     1185.37     1212.79     38.47 o 
  -7   3   7     1403.67     1442.02     43.38 o 
  -6   3   7     1688.08     1686.14     43.06 o 
  -5   3   7     2883.17     3019.15     49.49 o 
  -4   3   7     1837.80     1853.32     30.43 o 
  -3   3   7     4766.49     4950.60     49.36 o 
  -2   3   7     1532.34     1600.77     15.19 o 
  -1   3   7     2251.89     2321.61     25.78 o 
   0   3   7     1054.45     1094.01     10.75 o 
   1   3   7      939.40      936.97     12.87 o 
   2   3   7     1129.05     1158.95     19.94 o 
   3   3   7      734.45      742.71     18.07 o 
   4   3   7     1042.75     1043.11     24.88 o 
  -8   4   7       30.19       36.79      6.64 o 
  -7   4   7       23.48       18.70      3.20 o 
  -6   4   7        1.12        7.75      4.44 o 
  -5   4   7      100.94       93.19      5.92 o 
  -4   4   7      137.59      145.17      5.83 o 
  -3   4   7       55.44       45.62      2.24 o 
  -2   4   7       26.11       27.95      1.53 o 
  -1   4   7       54.37       50.49      2.31 o 
   0   4   7      127.93      128.73      3.45 o 
   1   4   7        3.73        4.22      1.06 o 
   2   4   7       15.32       13.18      2.08 o 
   3   4   7      208.03      208.88      8.71 o 
   4   4   7        3.97        2.82      2.34 o 
  -8   5   7      603.16      609.26    105.17 o 
  -7   5   7      479.55      497.43     10.75 o 
  -6   5   7     1866.24     1857.34     28.61 o 
  -5   5   7     2048.52     2067.70     37.03 o 
  -4   5   7     3134.33     3112.37     25.19 o 
  -3   5   7     1541.95     1598.41     19.02 o 
  -2   5   7      849.62      847.07     10.45 o 
  -1   5   7     1381.03     1403.24     12.56 o 
   0   5   7     2550.84     2441.49     24.64 o 
   1   5   7     3791.22     3903.80     51.69 o 
   2   5   7     1889.95     1847.21     37.21 o 
   3   5   7     1670.21     1708.94     35.20 o 
   4   5   7      190.25      183.03      7.41 o 
  -8   6   7       39.72       32.52      7.35 o 
  -7   6   7      571.19      547.48     13.16 o 
  -6   6   7      251.84      237.19      5.24 o 
  -5   6   7      610.65      615.24      8.15 o 
  -4   6   7       49.80       61.01      1.88 o 
  -3   6   7        0.07        1.09      0.93 o 
  -2   6   7        4.88        4.58      0.86 o 
  -1   6   7      140.99      144.35      3.25 o 
   0   6   7      936.66      943.56     12.51 o 
   1   6   7        0.24        4.99      1.28 o 
   2   6   7       42.38       37.51      2.69 o 
   3   6   7       37.66       33.89      4.29 o 
  -8   7   7      663.85      703.97     27.03 o 
  -7   7   7      760.17      736.25     34.20 o 
  -6   7   7     1106.42     1108.45     16.78 o 
  -5   7   7     1091.32     1068.73     15.32 o 
  -4   7   7      787.12      784.38      8.82 o 
  -3   7   7     2627.42     2669.32     25.60 o 
  -2   7   7     1364.33     1394.39     12.91 o 
  -1   7   7     2149.88     2199.92     21.89 o 
   0   7   7     2623.77     2694.04     31.23 o 
   1   7   7     1306.76     1315.45     23.04 o 
   2   7   7      503.78      510.43     21.28 o 
   3   7   7      513.07      518.55     11.01 o 
  -8   8   7      213.85      291.83     48.78 o 
  -7   8   7       72.72       57.14     10.14 o 
  -6   8   7        1.70        4.60      1.26 o 
  -5   8   7        0.64        2.26      0.73 o 
  -4   8   7      248.06      226.89      4.50 o 
  -3   8   7      766.64      753.25     11.17 o 
  -2   8   7        4.65        5.43      1.00 o 
  -1   8   7       10.34       11.96      2.04 o 
   0   8   7      350.27      345.54      9.03 o 
   1   8   7        1.68        3.74      1.77 o 
   2   8   7        7.21        6.32      1.62 o 
   3   8   7      209.66      209.25      7.88 o 
  -7   9   7     1064.51     1059.91     26.33 o 
  -6   9   7     1062.93     1040.94     18.39 o 
  -5   9   7     1673.58     1667.33     21.88 o 
  -4   9   7     1810.06     1945.44     24.36 o 
  -3   9   7     2648.62     2638.38     32.75 o 
  -2   9   7     1596.11     1559.07     20.30 o 
  -1   9   7      558.58      554.10     15.98 o 
   0   9   7     2782.31     2916.17     50.18 o 
   1   9   7     1070.62     1042.95     23.09 o 
   2   9   7      694.20      698.31     22.88 o 
   3   9   7      427.04      428.18     16.29 o 
  -7  10   7       14.95        8.47      1.87 o 
  -6  10   7       65.89       66.69      4.05 o 
  -5  10   7        1.20        1.20      1.36 o 
  -4  10   7        2.04        0.72      2.23 o 
  -3  10   7      109.45       97.83      3.34 o 
  -2  10   7      491.12      496.86      9.73 o 
  -1  10   7        4.37        4.31      1.63 o 
   0  10   7       41.02       38.04      3.41 o 
   1  10   7       24.44       30.75      6.86 o 
   2  10   7      108.30       95.38      6.62 o 
   3  10   7        1.16        4.41      4.22 o 
  -7  11   7      713.69      682.58     24.83 o 
  -6  11   7      526.79      464.29     13.65 o 
  -5  11   7      654.96      648.51     16.95 o 
  -4  11   7     1234.07     1263.94     19.10 o 
  -3  11   7     1713.30     1704.48     27.11 o 
  -2  11   7     2689.47     2743.36     42.05 o 
  -1  11   7     1271.56     1313.21     24.73 o 
   0  11   7     2722.01     2961.17     62.66 o 
   1  11   7     1108.98     1111.73     29.47 o 
   2  11   7     1347.92     1329.51     38.02 o 
  -6  12   7        0.68       -1.48      2.63 o 
  -5  12   7        1.07        0.90      2.17 o 
  -4  12   7       36.32       25.08      2.31 o 
  -3  12   7       22.46       21.05      2.16 o 
  -2  12   7       24.76       23.78      2.25 o 
  -1  12   7      159.22      146.58      9.54 o 
   0  12   7      122.31      115.50     12.08 o 
   1  12   7        4.51        6.82      2.54 o 
   2  12   7       38.56       35.69      5.46 o 
  -6  13   7     1264.17     1200.85     50.62 o 
  -5  13   7     1017.40      947.66     42.44 o 
  -4  13   7     1358.48     1330.82     25.45 o 
  -3  13   7     1324.47     1361.96     25.26 o 
  -2  13   7     2395.94     2454.48     52.51 o 
  -1  13   7     1686.76     1698.05     41.81 o 
   0  13   7     1410.40     1420.98     34.85 o 
   1  13   7      607.01      574.90     14.34 o 
  -6  14   7        3.63       -4.85      4.85 o 
  -5  14   7        4.31        3.39      3.34 o 
  -4  14   7       22.13        6.35      5.02 o 
  -3  14   7       21.67        9.08      3.65 o 
  -2  14   7        0.80        4.01      4.32 o 
  -1  14   7       56.56       48.10      6.85 o 
   0  14   7        9.99        5.87      1.95 o 
   1  14   7        3.51        2.35      3.10 o 
  -5  15   7     1085.77     1105.00     59.61 o 
  -4  15   7      590.03      552.72     13.20 o 
  -3  15   7      919.41      945.20     23.76 o 
  -2  15   7      771.44      746.83     28.16 o 
  -1  15   7      660.96      671.43     18.63 o 
   0  15   7      797.13      749.45     22.02 o 
  -4  16   7       39.78       41.75      5.13 o 
  -3  16   7      164.76      140.42      7.40 o 
  -2  16   7        7.35        4.44      2.23 o 
  -1  16   7      100.64       89.42      7.71 o 
  -8   0   8      882.35      911.52     42.61 o 
  -7   0   8     1094.85     1176.25     54.04 o 
  -6   0   8     1656.67     1645.80     61.64 o 
  -5   0   8     2169.54     2269.31     78.07 o 
  -4   0   8     1720.77     1671.20     38.97 o 
  -3   0   8      518.17      494.81     15.67 o 
  -2   0   8      340.89      328.31     10.93 o 
  -1   0   8     2898.26     2971.76     45.16 o 
   0   0   8     1977.00     1994.33     34.13 o 
   1   0   8     1095.45     1112.28     33.59 o 
   2   0   8      412.69      370.66     15.31 o 
   3   0   8      432.81      439.71     16.41 o 
  -8   1   8       27.13       22.49      5.38 o 
  -7   1   8        1.47        7.41      3.21 o 
  -6   1   8        2.28        1.24      3.74 o 
  -5   1   8       85.68       83.96      5.37 o 
  -4   1   8        3.80        0.70      2.90 o 
  -3   1   8       16.82       11.88      2.02 o 
  -2   1   8      133.12      125.48      3.81 o 
  -1   1   8       20.10       25.54      1.67 o 
   0   1   8        1.93        5.50      1.08 o 
   1   1   8        2.17        2.54      1.51 o 
   2   1   8      241.99      210.41     11.55 o 
   3   1   8        7.36        9.09      5.57 o 
  -8   2   8      885.96      911.84     30.04 o 
  -7   2   8     1498.78     1562.45     48.49 o 
  -6   2   8     4357.61     4591.16    145.42 o 
  -5   2   8     1205.25     1266.44     27.04 o 
  -4   2   8     2463.57     2575.02     46.51 o 
  -3   2   8     1140.88     1133.38     11.44 o 
  -2   2   8     2402.27     2490.68     22.86 o 
  -1   2   8     2449.66     2459.17     26.86 o 
   0   2   8     2259.73     2273.56     28.98 o 
   1   2   8     1878.92     1951.04     34.73 o 
   2   2   8      493.00      454.06     15.08 o 
   3   2   8      781.39      757.96     19.09 o 
  -8   3   8       95.31      109.12      8.39 o 
  -7   3   8      163.15      156.22      9.78 o 
  -6   3   8      247.06      245.17     11.15 o 
  -5   3   8      200.50      185.42      8.65 o 
  -4   3   8      246.23      242.77      8.57 o 
  -3   3   8      151.13      131.91      3.42 o 
  -2   3   8       25.42       27.80      1.42 o 
  -1   3   8        2.87        2.31      0.89 o 
   0   3   8       95.92       92.36      3.46 o 
   1   3   8        5.08        4.01      1.35 o 
   2   3   8       12.52       11.13      3.00 o 
   3   3   8        5.73       13.58      4.90 o 
  -8   4   8      609.86      612.20     20.65 o 
  -7   4   8     1355.73     1367.92     43.66 o 
  -6   4   8      749.54      742.59     24.92 o 
  -5   4   8      782.16      803.31     23.78 o 
  -4   4   8     2769.79     2880.99     51.34 o 
  -3   4   8     3489.37     3415.16     44.98 o 
  -2   4   8     1171.90     1172.41     14.52 o 
  -1   4   8      824.79      840.47     11.94 o 
   0   4   8     1540.40     1568.84     21.38 o 
   1   4   8      392.48      350.46     10.93 o 
   2   4   8      881.60      875.19     19.84 o 
   3   4   8     1352.26     1303.59     42.53 o 
  -8   5   8        5.45       -0.88      4.72 o 
  -7   5   8      691.34      700.59     28.57 o 
  -6   5   8       97.12       84.41      7.37 o 
  -5   5   8      255.39      258.02     11.51 o 
  -4   5   8      496.71      443.73     13.80 o 
  -3   5   8      155.03      147.35      3.75 o 
  -2   5   8       34.58       33.90      1.96 o 
  -1   5   8      262.44      271.20      7.48 o 
   0   5   8       48.37       42.11      2.31 o 
   1   5   8      535.10      510.28     14.89 o 
   2   5   8       25.45       23.84      3.64 o 
  -8   6   8      936.56      945.57     33.24 o 
  -7   6   8     1594.21     1568.35     46.81 o 
  -6   6   8     1390.43     1397.32     31.90 o 
  -5   6   8     1163.39     1247.41     27.08 o 
  -4   6   8     1035.08     1014.68     19.64 o 
  -3   6   8     3840.45     3966.50     51.44 o 
  -2   6   8     1917.83     1957.69     27.02 o 
  -1   6   8     1831.39     1854.88     24.39 o 
   0   6   8     1069.99     1082.25     21.47 o 
   1   6   8     1042.69      961.02     21.76 o 
   2   6   8     1003.96      980.83     40.80 o 
  -7   7   8        2.61       -3.50      4.06 o 
  -6   7   8        5.71        1.29      1.83 o 
  -5   7   8        0.37        2.56      1.03 o 
  -4   7   8      180.88      174.36      3.96 o 
  -3   7   8      133.02      115.41      4.03 o 
  -2   7   8       16.70       22.80      1.55 o 
  -1   7   8       21.06       16.97      1.42 o 
   0   7   8       16.32       18.12      1.74 o 
   1   7   8      143.58      129.75      5.50 o 
   2   7   8       10.52       12.32      3.40 o 
  -7   8   8     1701.41     1700.60     48.51 o 
  -6   8   8     1134.92     1111.52     35.62 o 
  -5   8   8     1193.59     1218.63     24.72 o 
  -4   8   8     1973.84     1987.43     32.90 o 
  -3   8   8     1023.81      998.80     16.12 o 
  -2   8   8      760.12      734.42     10.63 o 
  -1   8   8      638.77      622.33     10.36 o 
   0   8   8      524.58      510.87     13.31 o 
   1   8   8       56.26       67.39      6.24 o 
   2   8   8      423.16      401.67     12.46 o 
  -7   9   8       11.65       14.68      4.76 o 
  -6   9   8       37.00       43.38      7.78 o 
  -5   9   8       60.54       60.72      2.92 o 
  -4   9   8      199.43      196.53      3.92 o 
  -3   9   8       15.71       12.14      1.23 o 
  -2   9   8      101.99       90.56      2.30 o 
  -1   9   8      157.33      143.39      5.73 o 
   0   9   8       35.93       38.74      5.26 o 
   1   9   8      288.54      244.89     10.44 o 
   2   9   8       46.63       41.34      5.31 o 
  -7  10   8      557.37      524.11     17.71 o 
  -6  10   8      565.03      535.54     33.94 o 
  -5  10   8     1201.24     1128.65     28.27 o 
  -4  10   8     1104.44     1115.41     36.38 o 
  -3  10   8     1800.72     1880.90     31.07 o 
  -2  10   8      933.15      958.95     17.46 o 
  -1  10   8      332.89      320.58     10.83 o 
   0  10   8      722.45      721.50     23.32 o 
   1  10   8      682.23      723.48     20.04 o 
  -6  11   8       45.58       34.56      4.94 o 
  -5  11   8       97.29       78.14      3.77 o 
  -4  11   8       26.09       25.39      3.90 o 
  -3  11   8       39.14       33.77      3.60 o 
  -2  11   8      369.38      355.01      8.97 o 
  -1  11   8       16.37       20.53      3.85 o 
   0  11   8       12.90       13.96      3.85 o 
   1  11   8        7.54        5.76      1.87 o 
  -6  12   8      664.68      723.52     39.05 o 
  -5  12   8      277.97      250.97      9.62 o 
  -4  12   8      468.78      456.98     16.98 o 
  -3  12   8      789.64      792.96     21.90 o 
  -2  12   8      122.29      113.89      6.36 o 
  -1  12   8     1417.38     1474.51     35.61 o 
   0  12   8     1498.71     1497.92     35.54 o 
  -5  13   8      108.55      106.36      9.52 o 
  -4  13   8       10.16        9.82      5.39 o 
  -3  13   8       16.88        8.58      4.10 o 
  -2  13   8       92.67      105.34      6.06 o 
  -1  13   8       83.14       77.21      5.49 o 
   0  13   8       17.00       12.43      3.66 o 
  -4  14   8      396.05      404.83     15.91 o 
  -3  14   8     1090.72     1086.13     49.04 o 
  -2  14   8      592.79      589.05     15.30 o 
  -1  14   8      589.14      587.76     15.68 o 
  -7   1   9     1315.49     1283.17     38.66 o 
  -6   1   9      814.38      807.77     27.62 o 
  -5   1   9     1739.83     1798.08     48.97 o 
  -4   1   9     3446.98     3650.81     98.75 o 
  -3   1   9     2705.89     2642.01     59.44 o 
  -2   1   9     1500.47     1510.68     22.45 o 
  -1   1   9     1258.69     1264.58     22.27 o 
   0   1   9     1620.48     1623.10     32.89 o 
   1   1   9      655.79      620.72     13.83 o 
  -7   2   9       13.14       15.63      5.30 o 
  -6   2   9       13.68       15.97      3.92 o 
  -5   2   9      585.47      617.45     20.78 o 
  -4   2   9      125.96      125.27     13.36 o 
  -3   2   9      237.43      219.62      7.38 o 
  -2   2   9        2.85        3.99      0.87 o 
  -1   2   9      298.98      275.37      7.57 o 
   0   2   9      190.08      167.88      4.80 o 
   1   2   9       36.32       20.65      3.48 o 
  -7   3   9     1236.71     1203.72     36.65 o 
  -6   3   9      957.77      974.35     32.19 o 
  -5   3   9     1328.87     1381.36     39.04 o 
  -4   3   9     1776.37     1866.10     43.04 o 
  -3   3   9     1036.96      985.82     18.44 o 
  -2   3   9     1262.16     1231.29     20.00 o 
  -1   3   9     1098.21     1047.73     15.67 o 
   0   3   9      933.04      916.72     18.53 o 
   1   3   9      854.67      821.23     18.40 o 
  -7   4   9        1.18        4.27      4.00 o 
  -6   4   9       11.66       15.29      4.92 o 
  -5   4   9       70.73       68.58     10.07 o 
  -4   4   9       65.88       58.43      7.27 o 
  -3   4   9       49.98       49.00      1.81 o 
  -2   4   9       34.94       36.39      1.85 o 
  -1   4   9        0.16        2.42      1.64 o 
   0   4   9      282.03      256.31      8.73 o 
   1   4   9        9.90        6.60      1.88 o 
  -7   5   9      534.70      494.42     26.22 o 
  -6   5   9      612.92      611.66     25.08 o 
  -5   5   9      346.14      340.04     11.41 o 
  -4   5   9      927.48      918.29     21.96 o 
  -3   5   9      559.77      553.68     15.99 o 
  -2   5   9     1468.91     1475.30     35.52 o 
  -1   5   9     1655.34     1600.93     27.19 o 
   0   5   9      758.86      726.39     22.31 o 
   1   5   9      622.90      605.45     14.60 o 
  -7   6   9       26.33       12.42      3.27 o 
  -6   6   9       16.66       21.49      5.21 o 
  -5   6   9       14.79        6.60      2.40 o 
  -4   6   9      423.43      406.65     39.62 o 
  -3   6   9        8.56        7.25      1.65 o 
  -2   6   9       33.72       26.50      2.62 o 
  -1   6   9       93.47       92.80      3.68 o 
   0   6   9       15.38       16.80      2.72 o 
   1   6   9       89.55       67.99      5.16 o 
  -7   7   9     2476.13     2583.20    106.45 o 
  -6   7   9     1891.13     1951.10     54.37 o 
  -5   7   9     1326.72     1338.88     44.56 o 
  -4   7   9      664.02      634.13     29.03 o 
  -3   7   9      360.32      357.80     11.97 o 
  -2   7   9      431.93      434.21     18.74 o 
  -1   7   9     1071.97     1021.50     25.53 o 
   0   7   9     1893.27     1823.04     41.37 o 
   1   7   9      511.87      517.75     14.30 o 
  -6   8   9       10.46       10.69      2.90 o 
  -5   8   9       25.92       17.92      4.73 o 
  -4   8   9        0.40        5.69      1.77 o 
  -3   8   9       21.82       19.68      2.62 o 
  -2   8   9        1.09        0.88      1.78 o 
  -1   8   9       87.63       63.44      5.42 o 
   0   8   9      102.61      101.45      6.83 o 
  -6   9   9     1611.12     1501.78    101.64 o 
  -5   9   9      253.74      247.85     23.78 o 
  -4   9   9      965.01     1015.64     47.60 o 
  -3   9   9     1398.72     1472.87     49.56 o 
  -2   9   9      308.06      306.40     11.29 o 
  -1   9   9     1044.18     1069.94     25.97 o 
   0   9   9       69.43       85.11      9.15 o 
  -5  10   9       11.97        7.61      4.70 o 
  -4  10   9       17.41       16.64      4.15 o 
  -3  10   9        0.94        0.01      2.88 o 
  -2  10   9       10.58        7.48      1.71 o 
  -1  10   9       26.55       23.50      5.37 o 
  -5  11   9      722.24      724.22     38.78 o 
  -4  11   9      877.30      833.27     40.65 o 
  -3  11   9     1578.58     1670.06     46.78 o 
  -2  11   9      755.66      783.93     36.51 o 
  -1  11   9      998.36     1005.40     32.36 o 
  -4  12   9       42.80       14.54     14.48 o 
  -3  12   9        2.65        1.16      8.80 o 
  -2  12   9        0.65        4.13      2.25 o 
  -6   0  10      559.56      574.74     24.92 o 
  -5   0  10      932.78      941.59     42.87 o 
  -4   0  10      616.96      665.83     37.64 o 
  -3   0  10      467.53      477.26     28.47 o 
  -2   0  10     1959.67     2014.90     80.42 o 
  -1   0  10      586.12      492.09     26.36 o 
   0   0  10      893.06      873.60     29.10 o 
  -6   1  10       87.21       97.05      7.91 o 
  -5   1  10       37.12       32.04      5.60 o 
  -4   1  10      101.71       90.60      7.80 o 
  -3   1  10        1.41        6.46      2.28 o 
  -2   1  10      113.72      103.88      7.51 o 
  -1   1  10        7.18        5.70      1.34 o 
   0   1  10        1.51        3.66      1.24 o 
  -6   2  10      360.55      371.20     14.32 o 
  -5   2  10     1071.20     1093.58     34.08 o 
  -4   2  10      806.22      809.31     26.45 o 
  -3   2  10      592.93      618.08     24.96 o 
  -2   2  10      186.12      156.63      9.16 o 
  -1   2  10      665.60      621.64     15.40 o 
   0   2  10      409.41      372.56      9.41 o 
  -6   3  10       74.60       76.64      6.72 o 
  -5   3  10       30.84       27.80      8.56 o 
  -4   3  10        6.22        3.22      4.56 o 
  -3   3  10      360.69      338.11     15.90 o 
  -2   3  10        0.91        4.71      2.08 o 
  -1   3  10      102.54       93.22      4.26 o 
   0   3  10       13.61        8.13      2.03 o 
  -6   4  10      403.58      418.21     26.11 o 
  -5   4  10      448.59      407.74     13.75 o 
  -4   4  10      627.96      608.00     24.53 o 
  -3   4  10     1124.49     1204.57     37.15 o 
  -2   4  10      981.19      963.16     30.92 o 
  -1   4  10      699.00      642.34     14.50 o 
  -6   5  10       28.75       13.80      8.75 o 
  -5   5  10      101.31      102.42      7.25 o 
  -4   5  10        6.88        6.95      2.19 o 
  -3   5  10        0.47        3.89      2.13 o 
  -2   5  10        8.87        7.68      2.56 o 
  -1   5  10      218.92      189.18      8.14 o 
  -5   6  10     1143.62     1083.02     53.43 o 
  -4   6  10     2646.05     2854.05    689.93 o 
  -3   6  10      806.00      815.84     38.66 o 
  -2   6  10      742.98      705.61     34.51 o 
  -1   6  10     1068.37     1020.58     29.17 o 
  -5   7  10       36.98       43.56      7.65 o 
  -4   7  10       43.97       56.65      9.20 o 
  -3   7  10        0.44       -6.38      6.38 o 
  -2   7  10       75.07       50.37     14.09 o 
  -4   8  10     1075.05     1100.94     53.53 o 
  -3   8  10      819.61      909.75     45.54 o 
  -2   8  10      897.19      954.34     47.03 o 
                                                 
